# Supplementary material for: Predicting the Effect of Chemical Factors on the pH of Crystallization Trials
Source: iScience. 2020 May 30;23(6):101219. doi: 10.1016/j.isci.2020.101219 (PMC7298652; doi:10.1016/j.isci.2020.101219)
Supplement: Table S3: Assignment of Individual Chemicals to Groups with Similar Effect on the pH of the Crystallization Well, Related to Table 1 [file mmc2.xlsx]

## Sheet: Sheet1
Chemical name	Group number	Group name
ADA	0	buffer
bicine	0	buffer
bicine-tris	0	buffer
bis-tris	0	buffer
bis-tris chloride	0	buffer
bis-tris propane	0	buffer
bis-tris propane chloride	0	buffer
CAPS	0	buffer
CHES	0	buffer
citrate-bis-tris propane	0	buffer
citrate-HEPES-CHES	0	buffer
citric acid	0	buffer
dipotassium hydrogen-potassium dihydrogen phosphate	0	buffer
disodium hydrogen-potassium dihydrogen phosphate	0	buffer
DL-malate-imidazole	0	buffer
DL-malate-MES-tris	0	buffer
DL-malic acid	0	buffer
gly-gly	0	buffer
glycine	0	buffer
HEPES	0	buffer
histidine	0	buffer
imidazole	0	buffer
malonate-imidazole-borate	0	buffer
MES	0	buffer
MES-bis tris	0	buffer
MES-imidazole	0	buffer
MOPS	0	buffer
MOPS-sodium HEPES	0	buffer
phosphate-citrate	0	buffer
piperazine	0	buffer
potassium MES	0	buffer
propionate-cacodylate-bis tris propane	0	buffer
sodium acetate-acetic acid	0	buffer
sodium bicine	0	buffer
sodium cacodylate	0	buffer
sodium dihydrogen phosphate-disodium hydrogen phosphate	0	buffer
sodium dihydrogen-dipotassium hydrogen phosphate	0	buffer
sodium dihydrogen-potassium dihydrogen phosphate	0	buffer
sodium DL-malate	0	buffer
sodium HEPES	0	buffer
sodium malonate-malonic acid	0	buffer
sodium MES	0	buffer
sodium MOPS	0	buffer
succinate-phosphate-glycine	0	buffer
tacsimate	0	buffer
tartaric acid	0	buffer
tartrate-bis tris-glygly	0	buffer
TCEP	0	buffer
triammonium citrate-citric acid	0	buffer
tris	0	buffer
tris chloride	0	buffer
trisodium citrate-citric acid	0	buffer
water	0	buffer
lithium acetate	1	salt
magnesium acetate	1	salt
potassium acetate	1	salt
praseodymium(III) acetate	1	salt
sodium acetate	1	salt
zinc acetate	1	salt
adenosine triphosphate	1	salt
barium chloride	1	salt
cadmium chloride	1	salt
cadmium sulfate	1	salt
calcium acetate	1	salt
calcium chloride	1	salt
cesium chloride	1	salt
choline chloride	1	salt
chromium(III) chloride	1	salt
cobalt chloride	1	salt
cobalt(II) sulfate	1	salt
copper(II) chloride	1	salt
copper(II) sulfate	1	salt
dipotassium tartrate	1	salt
disodium tartrate	1	salt
hexammine cobalt(III) chloride	1	salt
iron(III) chloride	1	salt
lithium bromide	1	salt
lithium chloride	1	salt
lithium formate	1	salt
lithium nitrate	1	salt
lithium sulfate	1	salt
magnesium chloride	1	salt
magnesium formate	1	salt
magnesium nitrate	1	salt
magnesium sulfate	1	salt
manganese(II) chloride	1	salt
nickel(II) chloride	1	salt
nickel(II) sulfate	1	salt
potassium bromide	1	salt
potassium chloride	1	salt
potassium fluoride	1	salt
potassium formate	1	salt
potassium iodide	1	salt
potassium nitrate	1	salt
potassium sodium phosphate	1	salt
potassium sodium tartrate	1	salt
potassium sulfate	1	salt
potassium thiocyanate	1	salt
sodium azide	1	salt
sodium bromide	1	salt
sodium chloride	1	salt
sodium citrate	1	salt
sodium fluoride	1	salt
sodium formate	1	salt
sodium glutamate	1	salt
sodium iodide	1	salt
sodium malonate	1	salt
sodium nitrate	1	salt
sodium oxamate	1	salt
sodium succinate	1	salt
sodium sulfate	1	salt
sodium tetraborate	1	salt
sodium thiocyanate	1	salt
strontium chloride	1	salt
trilithium citrate	1	salt
tripotassium citrate	1	salt
trisodium citrate	1	salt
yttrium chloride	1	salt
zinc chloride	1	salt
zinc sulfate	1	salt
ammonium acetate	2	ammonium salt
ammonium chloride	2	ammonium salt
ammonium fluoride	2	ammonium salt
ammonium formate	2	ammonium salt
ammonium iodide	2	ammonium salt
ammonium nitrate	2	ammonium salt
ammonium sulfate	2	ammonium salt
ammonium thiocyanate	2	ammonium salt
diammonium tartrate	2	ammonium salt
triammonium citrate	2	ammonium salt
urea	2	ammonium salt
diammonium hydrogen citrate	3	hydrogen salt
diammonium hydrogen phosphate	3	hydrogen salt
dipotassium hydrogen phosphate	3	hydrogen salt
disodium hydrogen phosphate	3	hydrogen salt
sodium hydrogen carbonate	3	hydrogen salt
ammonium dihydrogen phosphate	4	dihydrogen salt
potassium dihydrogen phosphate	4	dihydrogen salt
sodium dihydrogen phosphate	4	dihydrogen salt
diethylene glycol	5	PEG
ethylene glycol	5	PEG
jeffamine ED-2001	5	PEG
jeffamine ED-2003	5	PEG
jeffamine ED-900	5	PEG
jeffamine M-2070	5	PEG
jeffamine M-600	5	PEG
PEG Smear 200-10K	5	PEG
pentaethylene glycol	5	PEG
polyethylene glycol 1K	5	PEG
polyethylene glycol 10K	5	PEG
polyethylene glycol 12K	5	PEG
polyethylene glycol 1500	5	PEG
polyethylene glycol 200	5	PEG
polyethylene glycol 2K	5	PEG
polyethylene glycol 20K	5	PEG
polyethylene glycol 250 diacid	5	PEG
polyethylene glycol 300	5	PEG
polyethylene glycol 3K	5	PEG
polyethylene glycol 400	5	PEG
polyethylene glycol 4K	5	PEG
polyethylene glycol 600	5	PEG
polyethylene glycol 6K	5	PEG
polyethylene glycol 8K	5	PEG
tetraethylene glycol	5	PEG
triethylene glycol	5	PEG
polyethylene glycol dimethyl ether 500	5	PEG
polyethylene glycol monomethyl ether 2K	5	PEG
polyethylene glycol monomethyl ether 350	5	PEG
polyethylene glycol monomethyl ether 5K	5	PEG
polyethylene glycol monomethyl ether 550	5	PEG
polyethylene glycol monomethyl ether 750	5	PEG
polyethylene glycol 3350	5	PEG
1,1,1,3,3,3-hexafluoro-2-propanol	6	polyol
1,6-diaminohexane	6	polyol
1,6-hexanediol	6	polyol
1,7-heptanediol	6	polyol
1,8-diaminooctane	6	polyol
2,5-hexanediol	6	polyol
ethylene imine polymer	6	polyol
formamide	6	polyol
galactose	6	polyol
glucose	6	polyol
glycerol	6	polyol
inositol	6	polyol
L-fucose	6	polyol
mannitol	6	polyol
mannose	6	polyol
pentaerythritol ethoxylate (15/4 EO/OH)	6	polyol
pentaerythritol ethoxylate (3/4 EO/OH)	6	polyol
pentaerythritol propoxylate (17/8 PO/OH)	6	polyol
pentaerythritol propoxylate (5/4 PO/OH)	6	polyol
polypropylene glycol P400	6	polyol
sorbitol	6	polyol
spermidine	6	polyol
spermine tetrahydrochloride	6	polyol
sucrose	6	polyol
trehalose	6	polyol
triethanolamine hydrochloride	6	polyol
trimethylamine hydrochloride	6	polyol
xylose	6	polyol
EDTA	7	edta
dextran sulfate	8	polymer
polyvinylpyrrolidone K15	8	polymer
polyvinylpyrrolidone K25	8	polymer
polyacrylic acid 5100 sodium salt	9	polyacrylic acid
6-aminocaproic acid	10	6 amino
hydrochloric acid	11	hHCl
sodium hydroxide	12	NaOH
disodium EDTA	13	na2 edta
benzamidine hydrochloride	14	hydrochloride
betaine hydrochloride	14	hydrochloride
guanidine hydrochloride	14	hydrochloride
arginine	15	arginine
proline	16	no effect
serine	16	no effect
alanine	16	no effect
arg-glu	16	no effect
gly-gly-gly	16	no effect
lysine	16	no effect
sarcosine	16	no effect
CTAB	16	no effect
CYMAL-7	16	no effect
LDAO	16	no effect
n-decyl-b-D-maltoside	16	no effect
n-dodecyl-b-D-maltoside	16	no effect
n-octyl-b-D-Glucopyranoside	16	no effect
1-butanol	16	no effect
1-octanol	16	no effect
1-propanol	16	no effect
1,2-propanediol	16	no effect
1,3-butanediol	16	no effect
1,3-propanediol	16	no effect
1,4-butanediol	16	no effect
2-ethoxyethanol	16	no effect
2-methyl-2,4-pentanediol	16	no effect
2-propanol	16	no effect
2,2,2-trifluoroethanol	16	no effect
acetone	16	no effect
ethanol	16	no effect
methanol	16	no effect
phenol	16	no effect
tergitol NP-40	16	no effect
tert-butanol	16	no effect
xylitol	16	no effect
1-butyl-3-methylimidazolium tetrafluoroborate	16	no effect
1,5-diaminopentane dihydrochloride	16	no effect
acetonitrile	16	no effect
dichloromethane	16	no effect
dimethyl sulfoxide	16	no effect
dioxane	16	no effect
ethyl acetate	16	no effect
glutathione, oxidised	16	no effect
glutathione, reduced	16	no effect
N-acetylglucosamine	16	no effect
NDSB 195	16	no effect
NDSB 201	16	no effect
NDSB 211	16	no effect
NDSB 221	16	no effect
NDSB 256	16	no effect
nicotinamide adenine dinucleotide	16	no effect
taurine	16	no effect
tricine	16	no effect
trimethylamine N-oxide	16	no effect
tryptone	16	no effect
