# Supplementary material for: Predicting the Effect of Chemical Factors on the pH of Crystallization Trials
Source: iScience. 2020 May 30;23(6):101219. doi: 10.1016/j.isci.2020.101219 (PMC7298652; doi:10.1016/j.isci.2020.101219)
Supplement: Data S1. Experimental Data Used in the Study [file mmc3.xlsx]

## Sheet: Sheet1
WELL_NUMBER	WELL_PH	CHEMICAL_NAME	CONCENTRATION	UNITS	SOLUTION_PH
1	6.49	sodium fluoride	0.2	M	-1
1	6.49	polyethylene glycol 3350	20	w/v	-1
2	6.3	potassium fluoride	0.2	M	-1
2	6.3	polyethylene glycol 3350	20	w/v	-1
3	5.9	ammonium fluoride	0.2	M	-1
3	5.9	polyethylene glycol 3350	20	w/v	-1
4	6.72	lithium chloride	0.2	M	-1
4	6.72	polyethylene glycol 3350	20	w/v	-1
5	6.39	magnesium chloride	0.2	M	-1
5	6.39	polyethylene glycol 3350	20	w/v	-1
6	6.49	sodium chloride	0.2	M	-1
6	6.49	polyethylene glycol 3350	20	w/v	-1
7	6.13	calcium chloride	0.2	M	-1
7	6.13	polyethylene glycol 3350	20	w/v	-1
8	6.26	potassium chloride	0.2	M	-1
8	6.26	polyethylene glycol 3350	20	w/v	-1
9	6.11	polyethylene glycol 3350	20	w/v	-1
9	6.11	ammonium chloride	0.2	M	-1
10	6.46	sodium iodide	0.2	M	-1
10	6.46	polyethylene glycol 3350	20	w/v	-1
11	6.18	potassium iodide	0.2	M	-1
11	6.18	polyethylene glycol 3350	20	w/v	-1
12	6.07	ammonium iodide	0.2	M	-1
12	6.07	polyethylene glycol 3350	20	w/v	-1
13	6.39	sodium thiocyanate	0.2	M	-1
13	6.39	polyethylene glycol 3350	20	w/v	-1
14	6.23	potassium thiocyanate	0.2	M	-1
14	6.23	polyethylene glycol 3350	20	w/v	-1
15	6.54	lithium nitrate	0.2	M	-1
15	6.54	polyethylene glycol 3350	20	w/v	-1
16	6.38	polyethylene glycol 3350	20	w/v	-1
16	6.38	magnesium nitrate	0.2	M	-1
17	6.47	sodium nitrate	0.2	M	-1
17	6.47	polyethylene glycol 3350	20	w/v	-1
18	6.33	potassium nitrate	0.2	M	-1
18	6.33	polyethylene glycol 3350	20	w/v	-1
19	6.09	polyethylene glycol 3350	20	w/v	-1
19	6.09	ammonium nitrate	0.2	M	-1
20	6.65	polyethylene glycol 3350	20	w/v	-1
20	6.65	magnesium formate	0.2	M	-1
21	6.71	sodium formate	0.2	M	-1
21	6.71	polyethylene glycol 3350	20	w/v	-1
22	6.31	polyethylene glycol 3350	20	w/v	-1
22	6.31	potassium formate	0.2	M	-1
23	6.01	polyethylene glycol 3350	20	w/v	-1
23	6.01	ammonium formate	0.2	M	-1
24	7.25	lithium acetate	0.2	M	-1
24	7.25	polyethylene glycol 3350	20	w/v	-1
25	7.53	magnesium acetate	0.2	M	-1
25	7.53	polyethylene glycol 3350	20	w/v	-1
26	6.54	zinc acetate	0.2	M	-1
26	6.54	polyethylene glycol 3350	20	w/v	-1
27	6.92	sodium acetate	0.2	M	-1
27	6.92	polyethylene glycol 3350	20	w/v	-1
28	7.24	calcium acetate	0.2	M	-1
28	7.24	polyethylene glycol 3350	20	w/v	-1
29	6.91	potassium acetate	0.2	M	-1
29	6.91	polyethylene glycol 3350	20	w/v	-1
30	6.23	polyethylene glycol 3350	20	w/v	-1
30	6.23	ammonium acetate	0.2	M	-1
31	6.49	lithium sulfate	0.2	M	-1
31	6.49	polyethylene glycol 3350	20	w/v	-1
32	6.45	polyethylene glycol 3350	20	w/v	-1
32	6.45	magnesium sulfate	0.2	M	-1
33	6.52	sodium sulfate	0.2	M	-1
33	6.52	polyethylene glycol 3350	20	w/v	-1
34	5.65	potassium sulfate	0.2	M	-1
34	5.65	polyethylene glycol 3350	20	w/v	-1
35	6.09	ammonium sulfate	0.2	M	-1
35	6.09	polyethylene glycol 3350	20	w/v	-1
36	6.79	disodium tartrate	0.2	M	-1
36	6.79	polyethylene glycol 3350	20	w/v	-1
37	6.12	potassium sodium tartrate	0.2	M	-1
37	6.12	polyethylene glycol 3350	20	w/v	-1
38	6.2	polyethylene glycol 3350	20	w/v	-1
38	6.2	diammonium tartrate	0.2	M	-1
39	5.17	polyethylene glycol 3350	20	w/v	-1
39	5.17	sodium dihydrogen phosphate	0.2	M	-1
40	8.48	disodium hydrogen phosphate	0.2	M	-1
40	8.48	polyethylene glycol 3350	20	w/v	-1
41	5.02	polyethylene glycol 3350	20	w/v	-1
41	5.02	potassium dihydrogen phosphate	0.2	M	-1
42	8.11	dipotassium hydrogen phosphate	0.2	M	-1
42	8.11	polyethylene glycol 3350	20	w/v	-1
43	5.11	ammonium dihydrogen phosphate	0.2	M	-1
43	5.11	polyethylene glycol 3350	20	w/v	-1
44	7.9	diammonium hydrogen phosphate	0.2	M	-1
44	7.9	polyethylene glycol 3350	20	w/v	-1
45	8.01	trilithium citrate	0.2	M	-1
45	8.01	polyethylene glycol 3350	20	w/v	-1
46	7.94	trisodium citrate	200	mM	-1
46	7.94	polyethylene glycol 3350	20	w/v	-1
47	7.9	tripotassium citrate	0.2	M	-1
47	7.9	polyethylene glycol 3350	20	w/v	-1
48	5.28	diammonium hydrogen citrate	0.2	M	-1
48	5.28	polyethylene glycol 3350	20	w/v	-1
49	4.71	sodium malonate-malonic acid	0.1	M	4
49	4.71	polyethylene glycol 3350	12	w/v	-1
50	4.64	sodium malonate-malonic acid	0.2	M	4
50	4.64	polyethylene glycol 3350	20	w/v	-1
51	5.66	sodium malonate-malonic acid	0.1	M	5
51	5.66	polyethylene glycol 3350	12	w/v	-1
52	5.66	sodium malonate-malonic acid	0.2	M	5
52	5.66	polyethylene glycol 3350	20	w/v	-1
53	6.16	sodium malonate-malonic acid	0.1	M	6
53	6.16	polyethylene glycol 3350	12	w/v	-1
54	6.14	polyethylene glycol 3350	20	w/v	-1
54	6.14	sodium malonate-malonic acid	0.2	M	6
55	7.45	sodium malonate-malonic acid	0.1	M	7
55	7.45	polyethylene glycol 3350	12	w/v	-1
56	7.42	sodium malonate-malonic acid	0.2	M	7
56	7.42	polyethylene glycol 3350	20	w/v	-1
57	4.33	tacsimate	4	v/v	4
57	4.33	polyethylene glycol 3350	12	w/v	-1
58	4.29	tacsimate	8	v/v	4
58	4.29	polyethylene glycol 3350	20	w/v	-1
59	5.58	tacsimate	4	v/v	5
59	5.58	polyethylene glycol 3350	12	w/v	-1
60	5.53	tacsimate	8	v/v	5
60	5.53	polyethylene glycol 3350	20	w/v	-1
61	6.29	tacsimate	4	v/v	6
61	6.29	polyethylene glycol 3350	12	w/v	-1
62	6.23	tacsimate	8	v/v	6
62	6.23	polyethylene glycol 3350	20	w/v	-1
63	7.33	tacsimate	4	v/v	7
63	7.33	polyethylene glycol 3350	12	w/v	-1
64	7.29	tacsimate	8	v/v	7
64	7.29	polyethylene glycol 3350	20	w/v	-1
65	7.58	tacsimate	4	v/v	8
65	7.58	polyethylene glycol 3350	12	w/v	-1
66	7.57	tacsimate	8	v/v	8
66	7.57	polyethylene glycol 3350	20	w/v	-1
67	6.71	sodium succinate	0.1	M	7
67	6.71	polyethylene glycol 3350	12	w/v	-1
68	6.8	sodium succinate	0.2	M	7
68	6.8	polyethylene glycol 3350	20	w/v	-1
69	7.33	triammonium citrate	0.1	M	-1
69	7.33	polyethylene glycol 3350	12	w/v	-1
70	7.24	triammonium citrate	0.2	M	-1
70	7.24	polyethylene glycol 3350	20	w/v	-1
71	6.99	DL-malic acid	0.1	M	7
71	6.99	polyethylene glycol 3350	12	w/v	-1
72	7.02	DL-malic acid	0.2	M	7
72	7.02	polyethylene glycol 3350	20	w/v	-1
73	6.82	sodium acetate	0.1	M	-1
73	6.82	polyethylene glycol 3350	12	w/v	-1
74	6.91	sodium acetate	0.2	M	-1
74	6.91	polyethylene glycol 3350	20	w/v	-1
75	6.48	sodium formate	0.1	M	-1
75	6.48	polyethylene glycol 3350	12	w/v	-1
76	6.56	polyethylene glycol 3350	20	w/v	-1
76	6.56	sodium formate	0.2	M	-1
77	6.21	diammonium tartrate	0.1	M	-1
77	6.21	polyethylene glycol 3350	12	w/v	-1
78	6.1	polyethylene glycol 3350	20	w/v	-1
78	6.1	diammonium tartrate	0.2	M	-1
79	4.32	tacsimate	2	v/v	4
79	4.32	sodium acetate-acetic acid	0.1	M	4.6
79	4.32	polyethylene glycol 3350	16	w/v	-1
80	5.78	trisodium citrate-citric acid	100	mM	5.6
80	5.78	tacsimate	2	v/v	5
80	5.78	polyethylene glycol 3350	16	w/v	-1
81	6.25	bis-tris chloride	0.1	M	6.5
81	6.25	tacsimate	2	v/v	6
81	6.25	polyethylene glycol 3350	20	w/v	-1
82	7.45	tacsimate	2	v/v	7
82	7.45	polyethylene glycol 3350	20	w/v	-1
82	7.45	sodium HEPES	0.1	M	7.5
83	8.05	tris chloride	100	mM	8.5
83	8.05	polyethylene glycol 3350	16	w/v	-1
83	8.05	tacsimate	2	v/v	8
84	4.68	citrate-bis-tris propane	0.1	M	3.4
84	4.68	polyethylene glycol 3350	16	w/v	-1
85	4.98	polyethylene glycol 3350	16	w/v	-1
85	4.98	citrate-bis-tris propane	0.1	M	4.1
86	5.77	citrate-bis-tris propane	0.1	M	5
86	5.77	polyethylene glycol 3350	16	w/v	-1
87	6.35	citrate-bis-tris propane	0.1	M	6.4
87	6.35	polyethylene glycol 3350	20	w/v	-1
88	7.77	citrate-bis-tris propane	0.1	M	7.6
88	7.77	polyethylene glycol 3350	20	w/v	-1
89	8.21	citrate-bis-tris propane	0.1	M	8.8
89	8.21	polyethylene glycol 3350	16	w/v	-1
90	6	cadmium chloride	0.02	M	-1
90	6	polyethylene glycol 3350	20	w/v	-1
90	6	cobalt chloride	0.02	M	-1
90	6	calcium chloride	0.02	M	-1
91	6.45	magnesium chloride	0.01	M	-1
91	6.45	nickel(II) chloride	0.005	M	-1
91	6.45	polyethylene glycol 3350	15	w/v	-1
91	6.45	sodium HEPES	0.1	M	7
92	5.83	zinc chloride	0.02	M	-1
92	5.83	polyethylene glycol 3350	20	w/v	-1
93	6.24	cesium chloride	0.15	M	-1
93	6.24	polyethylene glycol 3350	15	w/v	-1
94	6.45	sodium bromide	0.2	M	-1
94	6.45	polyethylene glycol 3350	20	w/v	-1
95	6.53	tryptone	1	w/v	-1
95	6.53	sodium HEPES	50	mM	7
95	6.53	polyethylene glycol 3350	12	w/v	-1
96	6.46	tryptone	1	w/v	-1
96	6.46	sodium HEPES	50	mM	7
96	6.46	polyethylene glycol 3350	20	w/v	-1
97	6.18	tris	0.1	M	8
97	6.18	polyethylene glycol monomethyl ether 350	25	v/v	-1
98	6	calcium acetate	0.1	M	-1
98	6	polyethylene glycol 400	15	v/v	-1
98	6	MES	0.1	M	6
99	7.23	lithium chloride	0.1	M	-1
99	7.23	polyethylene glycol 400	20	v/v	-1
99	7.23	HEPES	0.1	M	7.5
100	7.03	polyethylene glycol 400	25	v/v	-1
100	7.03	tris	0.1	M	8
101	6.13	polyethylene glycol monomethyl ether 550	15	v/v	-1
101	6.13	MES	0.1	M	6.5
102	6.8	sodium chloride	0.2	M	-1
102	6.8	polyethylene glycol 1000	25	w/v	-1
102	6.8	sodium dihydrogen-dipotassium hydrogen phosphate	0.1	M	6.5
103	5.47	ammonium sulfate	0.1	M	-1
103	5.47	polyethylene glycol 1500	20	w/v	-1
103	5.47	tris	0.1	M	7.5
104	5.41	ammonium sulfate	0.2	M	-1
104	5.41	polyethylene glycol monomethyl ether 2000	10	w/v	-1
104	5.41	sodium acetate	0.1	M	5.5
105	5.91	sodium chloride	0.2	M	-1
105	5.91	polyethylene glycol monomethyl ether 2000	20	w/v	-1
105	5.91	MES	0.1	M	6
106	7.97	potassium chloride	0.1	M	-1
106	7.97	polyethylene glycol monomethyl ether 2000	15	w/v	-1
106	7.97	tris	0.1	M	8
107	7.19	polyethylene glycol monomethyl ether 2000	25	w/v	-1
107	7.19	HEPES	0.1	M	7.5
108	6.18	sodium acetate	0.2	M	-1
108	6.18	polyethylene glycol 4000	5	w/v	-1
108	6.18	sodium citrate	0.1	M	5.5
109	7.85	lithium sulfate	0.2	M	-1
109	7.85	polyethylene glycol 4000	5	w/v	-1
109	7.85	tris	0.1	M	7.5
110	5.41	calcium acetate	0.1	M	-1
110	5.41	polyethylene glycol 4000	10	w/v	-1
110	5.41	sodium acetate	0.1	M	4.5
111	6.18	sodium acetate	0.2	M	-1
111	6.18	polyethylene glycol 4000	10	w/v	-1
111	6.18	sodium citrate	0.1	M	5.5
112	6.02	polyethylene glycol 4000	10	w/v	-1
112	6.02	MES	0.1	M	6.5
112	6.02	sodium chloride	0.2	M	-1
113	7.34	magnesium chloride	0.1	M	-1
113	7.34	polyethylene glycol 4000	10	w/v	-1
113	7.34	HEPES	0.1	M	7.5
114	6.54	2-propanol	10	v/v	-1
114	6.54	polyethylene glycol 4000	10	w/v	-1
114	6.54	HEPES	0.1	M	7
115	5.19	ammonium acetate	0.2	M	-1
115	5.19	polyethylene glycol 4000	15	w/v	-1
115	5.19	sodium acetate	0.1	M	4
116	4.86	magnesium chloride	0.1	M	-1
116	4.86	polyethylene glycol 4000	15	w/v	-1
116	4.86	sodium citrate	0.1	M	5
117	6.04	polyethylene glycol 4000	15	w/v	-1
117	6.04	sodium cacodylate	0.1	M	6
118	5.94	ammonium sulfate	0.15	M	-1
118	5.94	polyethylene glycol 4000	15	w/v	-1
118	5.94	MES	0.1	M	6
119	6.52	polyethylene glycol 4000	15	w/v	-1
119	6.52	HEPES	0.1	M	7
120	6.55	magnesium chloride	0.1	M	-1
120	6.55	polyethylene glycol 4000	15	w/v	-1
120	6.55	HEPES	0.1	M	7
121	7.76	ammonium sulfate	0.15	M	-1
121	7.76	polyethylene glycol 4000	15	w/v	-1
121	7.76	tris	0.1	M	8
122	5.63	polyethylene glycol 4000	20	w/v	-1
122	5.63	sodium citrate	0.1	M	4.5
123	5.69	ammonium acetate	0.2	M	-1
123	5.69	polyethylene glycol 4000	20	w/v	-1
123	5.69	sodium acetate	0.1	M	5
124	5.75	lithium sulfate	0.2	M	-1
124	5.75	polyethylene glycol 4000	20	w/v	-1
124	5.75	MES	0.1	M	6
125	7.85	tris	0.1	M	8
125	7.85	polyethylene glycol 4000	20	w/v	-1
126	5.53	ammonium sulfate	0.15	M	-1
126	5.53	polyethylene glycol 4000	20	w/v	-1
126	5.53	HEPES	0.1	M	7
127	6.16	2-propanol	20	v/v	-1
127	6.16	polyethylene glycol 4000	20	w/v	-1
127	6.16	sodium citrate	0.1	M	5.6
128	7.92	sodium chloride	0.2	M	-1
128	7.92	polyethylene glycol 4000	20	w/v	-1
128	7.92	tris	0.1	M	8
129	5.78	polyethylene glycol 4000	25	w/v	-1
129	5.78	sodium cacodylate	0.1	M	5.5
130	5.53	ammonium sulfate	0.15	M	-1
130	5.53	polyethylene glycol 4000	25	w/v	-1
130	5.53	MES	0.1	M	5.5
131	6.2	polyethylene glycol 4000	25	w/v	-1
131	6.2	sodium cacodylate	0.1	M	6.5
132	6.11	potassium iodide	0.2	M	-1
132	6.11	polyethylene glycol 4000	25	w/v	-1
132	6.11	MES	0.1	M	6.5
133	7.19	sodium chloride	0.2	M	-1
133	7.19	polyethylene glycol 4000	25	w/v	-1
133	7.19	HEPES	0.1	M	7.5
134	5.72	1-propanol	12	v/v	-1
134	5.72	polyethylene glycol monomethyl ether 5000	10	w/v	-1
134	5.72	MES	0.1	M	6.5
135	6.73	potassium chloride	0.1	M	-1
135	6.73	polyethylene glycol monomethyl ether 5000	15	w/v	-1
135	6.73	HEPES	0.1	M	7
136	5.94	ammonium sulfate	0.2	M	-1
136	5.94	polyethylene glycol monomethyl ether 5000	20	w/v	-1
136	5.94	tris	0.1	M	7.5
137	6.18	polyethylene glycol 6000	8	w/v	-1
137	6.18	magnesium chloride	0.1	M	-1
137	6.18	MES	0.1	M	6
138	7.9	sodium chloride	0.15	M	-1
138	7.9	polyethylene glycol 6000	8	w/v	-1
138	7.9	tris	0.1	M	8
139	6.18	polyethylene glycol 6000	15	w/v	-1
139	6.18	sodium citrate	0.1	M	5.5
140	6.23	magnesium acetate	0.1	M	-1
140	6.23	polyethylene glycol 6000	15	w/v	-1
140	6.23	sodium cacodylate	0.1	M	6.5
141	6.14	2-methyl-2,4-pentanediol	5	v/v	-1
141	6.14	polyethylene glycol 6000	15	w/v	-1
141	6.14	MES	0.1	M	6.5
142	7.52	potassium chloride	0.1	M	-1
142	7.52	polyethylene glycol 6000	15	w/v	-1
142	7.52	HEPES	0.1	M	7.5
143	8	polyethylene glycol 6000	15	w/v	-1
143	8	tris	0.1	M	7.5
144	8.15	polyethylene glycol 6000	20	w/v	-1
144	8.15	tris	0.1	M	8.5
145	5.44	magnesium acetate	0.1	M	-1
145	5.44	polyethylene glycol 8000	8	w/v	-1
145	5.44	sodium acetate	0.1	M	4.5
146	5.91	polyethylene glycol 8000	8	w/v	-1
146	5.91	sodium citrate	0.1	M	5
147	6.05	sodium chloride	0.2	M	-1
147	6.05	polyethylene glycol 8000	8	w/v	-1
147	6.05	sodium cacodylate	0.1	M	6
148	6.66	polyethylene glycol 8000	8	w/v	-1
148	6.66	HEPES	0.1	M	7
149	7.92	polyethylene glycol 8000	8	w/v	-1
149	7.92	tris	0.1	M	8
150	6.04	calcium acetate	0.1	M	-1
150	6.04	polyethylene glycol 8000	12	w/v	-1
150	6.04	sodium cacodylate	0.1	M	5.5
151	7.48	polyethylene glycol 8000	12	w/v	-1
151	7.48	sodium dihydrogen phosphate	0.1	M	6.5
152	7.13	magnesium acetate	0.1	M	-1
152	7.13	polyethylene glycol 8000	12	w/v	-1
152	7.13	MOPS	0.1	M	7.5
153	7.74	sodium chloride	0.2	M	-1
153	7.74	polyethylene glycol 8000	12	w/v	-1
153	7.74	HEPES	0.1	M	7.5
154	6.09	ammonium sulfate	0.2	M	-1
154	6.09	polyethylene glycol 8000	12	w/v	-1
154	6.09	tris	0.1	M	8.5
155	6.32	polyethylene glycol 8000	20	w/v	-1
155	6.32	sodium citrate	0.1	M	5
156	6.11	ammonium sulfate	0.2	M	-1
156	6.11	polyethylene glycol 8000	20	w/v	-1
156	6.11	MES	0.1	M	6.5
157	6.71	polyethylene glycol 8000	20	w/v	-1
157	6.71	HEPES	0.1	M	7
158	7.98	lithium chloride	0.2	M	-1
158	7.98	polyethylene glycol 8000	20	w/v	-1
158	7.98	tris	0.1	M	8
159	6.43	magnesium acetate	0.1	M	-1
159	6.43	polyethylene glycol 10000	10	w/v	-1
159	6.43	MES	0.1	M	6.5
160	6.8	polyethylene glycol 12000	18	w/v	-1
160	6.8	HEPES	0.1	M	7
161	8	sodium chloride	0.1	M	-1
161	8	polyethylene glycol 20000	8	w/v	-1
161	8	tris	0.1	M	8
162	6.68	polyethylene glycol 20000	15	w/v	-1
162	6.68	HEPES	0.1	M	7
163	6.05	MES	0.1	M	6.5
163	6.05	ammonium sulfate	0.5	M	-1
164	6.38	sodium acetate	0.1	M	5
164	6.38	ammonium sulfate	1	M	-1
165	5.75	MES	0.1	M	6.5
165	5.75	ammonium sulfate	1	M	-1
166	6.25	tris	0.1	M	8
166	6.25	ammonium sulfate	1	M	-1
167	5.63	sodium acetate	0.1	M	5
167	5.63	ammonium sulfate	1.5	M	-1
168	6.77	HEPES	0.1	M	7
168	6.77	ammonium sulfate	1.5	M	-1
169	7.68	tris	0.1	M	8
169	7.68	ammonium sulfate	1.5	M	-1
170	5.44	sodium acetate	0.1	M	5
170	5.44	ammonium sulfate	2	M	-1
171	5.97	HEPES	0.1	M	7
171	5.97	ammonium sulfate	2	M	-1
172	6.18	tris	0.1	M	8
172	6.18	ammonium sulfate	2	M	-1
173	6.38	potassium chloride	1	M	-1
173	6.38	HEPES	0.1	M	7
173	6.38	ammonium sulfate	1	M	-1
174	5.78	sodium acetate	0.1	M	5
174	5.78	sodium formate	2	M	-1
175	8	tris	0.1	M	7.5
175	8	sodium formate	3	M	-1
176	7.73	sodium dihydrogen-dipotassium hydrogen phosphate	0.8	M	7.5
177	6.55	sodium dihydrogen-dipotassium hydrogen phosphate	1.3	M	7
178	6.64	sodium dihydrogen-dipotassium hydrogen phosphate	1.6	M	6.5
179	7.61	HEPES	0.1	M	7.5
179	7.61	sodium acetate	1	M	-1
180	7.68	sodium citrate	1	M	-1
180	7.68	HEPES	0.1	M	7
181	6.14	sodium chloride	2	M	-1
181	6.14	sodium citrate	0.1	M	6
182	6.16	lithium sulfate	1	M	-1
182	6.16	MES	0.1	M	6.5
183	8.22	lithium sulfate	1.6	M	-1
183	8.22	tris	0.1	M	8
184	6.18	sodium malonate	1.4	M	6
185	7.98	potassium sodium tartrate	1.2	M	-1
185	7.98	tris	0.1	M	8
186	6.09	magnesium sulfate	1.6	M	-1
186	6.09	MES	0.1	M	6.5
187	5.31	polyethylene glycol 4000	2	w/v	-1
187	5.31	sodium acetate	0.1	M	5
187	5.31	2-methyl-2,4-pentanediol	15	v/v	-1
188	6.05	calcium acetate	0.05	M	-1
188	6.05	sodium cacodylate	0.1	M	6
188	6.05	2-methyl-2,4-pentanediol	25	v/v	-1
189	6.61	imidazole	0.1	M	7
189	6.61	2-methyl-2,4-pentanediol	50	v/v	-1
190	6.14	magnesium chloride	0.05	M	-1
190	6.14	MES	0.1	M	6.5
190	6.14	2-propanol	10	v/v	-1
190	6.14	polyethylene glycol 4000	5	w/v	-1
191	6.95	ammonium acetate	0.2	M	-1
191	6.95	2-propanol	25	v/v	-1
191	6.95	HEPES	0.1	M	7.5
192	8.04	sodium chloride	0.1	M	-1
192	8.04	ethanol	15	v/v	-1
192	8.04	tris	0.1	M	8
192	8.04	2-methyl-2,4-pentanediol	5	v/v	-1
193	4.55	calcium chloride	0.02	M	-1
193	4.55	sodium acetate-acetic acid	0.1	M	4.6
193	4.55	2-methyl-2,4-pentanediol	30	v/v	-1
194	6.99	potassium sodium tartrate	0.4	M	-1
195	4.92	ammonium dihydrogen phosphate	0.4	M	-1
196	7.93	tris chloride	0.1	M	8.5
196	7.93	ammonium sulfate	2	M	-1
197	7.62	trisodium citrate	0.2	M	-1
197	7.62	sodium HEPES	0.1	M	7.5
197	7.62	2-methyl-2,4-pentanediol	30	v/v	-1
198	8.2	magnesium chloride	0.2	M	-1
198	8.2	tris chloride	0.1	M	8.5
198	8.2	polyethylene glycol 4000	30	w/v	-1
199	6.45	sodium cacodylate	0.1	M	6.5
199	6.45	sodium acetate	1.4	M	-1
200	6.61	trisodium citrate	0.2	M	-1
200	6.61	sodium cacodylate	0.1	M	6.5
200	6.61	2-propanol	30	v/v	-1
201	6.14	ammonium acetate	0.2	M	-1
201	6.14	trisodium citrate-citric acid	0.1	M	5.6
201	6.14	polyethylene glycol 4000	30	w/v	-1
202	5.12	ammonium acetate	0.2	M	-1
202	5.12	polyethylene glycol 4000	30	w/v	-1
202	5.12	sodium acetate-acetic acid	0.1	M	4.6
203	5.42	trisodium citrate-citric acid	0.1	M	5.6
203	5.42	ammonium dihydrogen phosphate	1	M	-1
204	7.49	magnesium chloride	0.2	M	-1
204	7.49	sodium HEPES	0.1	M	7.5
204	7.49	2-propanol	30	v/v	-1
205	8.25	trisodium citrate	0.2	M	-1
205	8.25	polyethylene glycol 400	30	v/v	-1
205	8.25	tris chloride	0.1	M	8.5
206	7.01	calcium chloride	0.2	M	-1
206	7.01	polyethylene glycol 400	28	v/v	-1
206	7.01	sodium HEPES	0.1	M	7.5
207	6.2	ammonium sulfate	0.2	M	-1
207	6.2	polyethylene glycol 8000	30	w/v	-1
207	6.2	sodium cacodylate	0.1	M	6.5
208	7.26	sodium HEPES	0.1	M	7.5
208	7.26	lithium sulfate	1.5	M	-1
209	8.21	lithium sulfate	0.2	M	-1
209	8.21	tris chloride	0.1	M	8.5
209	8.21	polyethylene glycol 4000	30	w/v	-1
210	6.24	magnesium acetate	0.2	M	-1
210	6.24	polyethylene glycol 8000	20	w/v	-1
210	6.24	sodium cacodylate	0.1	M	6.5
211	8.06	ammonium acetate	0.2	M	-1
211	8.06	2-propanol	30	v/v	-1
211	8.06	tris chloride	0.1	M	8.5
212	4.51	ammonium sulfate	0.2	M	-1
212	4.51	sodium acetate-acetic acid	0.1	M	4.6
212	4.51	polyethylene glycol 4000	25	w/v	-1
213	6.24	2-methyl-2,4-pentanediol	30	v/v	-1
213	6.24	sodium cacodylate	0.1	M	6.5
213	6.24	magnesium acetate	0.2	M	-1
214	8.15	sodium acetate	0.2	M	-1
214	8.15	polyethylene glycol 4000	30	w/v	-1
214	8.15	tris chloride	0.1	M	8.5
215	7.03	magnesium chloride	0.2	M	-1
215	7.03	sodium HEPES	0.1	M	7.5
215	7.03	polyethylene glycol 400	30	v/v	-1
216	4.49	calcium chloride	0.2	M	-1
216	4.49	sodium acetate-acetic acid	0.1	M	4.6
216	4.49	2-propanol	20	v/v	-1
217	6.67	imidazole	0.1	M	6.5
217	6.67	sodium acetate	1	M	-1
218	6.02	ammonium acetate	0.2	M	-1
218	6.02	trisodium citrate-citric acid	0.1	M	5.6
218	6.02	2-methyl-2,4-pentanediol	30	v/v	-1
219	7.68	trisodium citrate	0.2	M	-1
219	7.68	sodium HEPES	0.1	M	7.5
219	7.68	2-propanol	20	v/v	-1
220	6.21	sodium acetate	0.2	M	-1
220	6.21	sodium cacodylate	0.1	M	6.5
220	6.21	polyethylene glycol 8000	30	w/v	-1
221	7.66	potassium sodium tartrate	0.8	M	-1
221	7.66	sodium HEPES	0.1	M	7.5
222	5.93	polyethylene glycol 8000	30	w/v	-1
222	5.93	ammonium sulfate	0.2	M	-1
223	4.9	polyethylene glycol 4000	30	w/v	-1
223	4.9	ammonium sulfate	0.2	M	-1
224	6	ammonium sulfate	2	M	-1
225	7.52	sodium formate	4	M	-1
226	5.25	sodium acetate-acetic acid	0.1	M	4.6
226	5.25	sodium formate	2	M	-1
227	5.31	potassium dihydrogen phosphate	0.8	M	-1
227	5.31	sodium HEPES	0.1	M	7.5
227	5.31	sodium dihydrogen phosphate	0.8	M	-1
228	8.19	polyethylene glycol 8000	8	w/v	-1
228	8.19	tris chloride	0.1	M	8.5
229	4.52	polyethylene glycol 4000	8	w/v	-1
229	4.52	sodium acetate-acetic acid	0.1	M	4.6
230	7.87	sodium HEPES	0.1	M	7.5
230	7.87	trisodium citrate	1.4	M	-1
231	7.46	sodium HEPES	0.1	M	7.5
231	7.46	polyethylene glycol 400	2	v/v	-1
231	7.46	ammonium sulfate	2	M	-1
232	6	2-propanol	20	v/v	-1
232	6	trisodium citrate-citric acid	0.1	M	5.6
232	6	polyethylene glycol 4000	20	w/v	-1
233	7.31	2-propanol	10	v/v	-1
233	7.31	polyethylene glycol 4000	20	w/v	-1
233	7.31	sodium HEPES	0.1	M	7.5
234	5.02	potassium dihydrogen phosphate	0.05	M	-1
234	5.02	polyethylene glycol 8000	20	w/v	-1
235	5.51	polyethylene glycol 1500	30	w/v	-1
236	7.1	magnesium formate	0.2	M	-1
237	6.21	zinc acetate	0.2	M	-1
237	6.21	sodium cacodylate	0.1	M	6.5
237	6.21	polyethylene glycol 8000	18	w/v	-1
238	6.25	calcium acetate	0.2	M	-1
238	6.25	sodium cacodylate	0.1	M	6.5
238	6.25	polyethylene glycol 8000	18	w/v	-1
239	4.57	sodium acetate-acetic acid	0.1	M	4.6
239	4.57	ammonium sulfate	2	M	-1
240	5.27	tris chloride	0.1	M	8.5
240	5.27	ammonium dihydrogen phosphate	2	M	-1
241	5.39	polyethylene glycol 6000	10	w/v	-1
241	5.39	sodium chloride	2	M	-1
242	7.22	sodium chloride	0.5	M	-1
242	7.22	CTAB	0.01	M	-1
242	7.22	magnesium chloride	0.01	M	-1
243	6.76	ethylene glycol	25	v/v	-1
244	4.39	dioxane	35	v/v	-1
245	5.94	ammonium sulfate	2	M	-1
245	5.94	2-propanol	5	v/v	-1
246	7.11	imidazole	1	M	7
247	4.9	polyethylene glycol 1000	10	w/v	-1
247	4.9	polyethylene glycol 8000	10	w/v	-1
248	6.63	sodium chloride	1.5	M	-1
248	6.63	ethanol	10	v/v	-1
249	4.5	sodium acetate-acetic acid	0.1	M	4.6
249	4.5	sodium chloride	2	M	-1
250	4.52	2-methyl-2,4-pentanediol	30	v/v	-1
250	4.52	sodium acetate-acetic acid	0.1	M	4.6
250	4.52	sodium chloride	0.2	M	-1
251	4.5	cobalt chloride	0.01	M	-1
251	4.5	sodium acetate-acetic acid	0.1	M	4.6
251	4.5	1,6-hexanediol	1	M	-1
252	4.46	sodium acetate-acetic acid	0.1	M	4.6
252	4.46	polyethylene glycol 400	30	v/v	-1
252	4.46	cadmium chloride	0.1	M	-1
253	4.57	polyethylene glycol monomethyl ether 2000	30	w/v	-1
253	4.57	sodium acetate-acetic acid	0.1	M	4.6
253	4.57	ammonium sulfate	0.2	M	-1
254	5.84	potassium sodium tartrate	0.2	M	-1
254	5.84	trisodium citrate-citric acid	0.1	M	5.6
254	5.84	ammonium sulfate	2	M	-1
255	5.79	lithium sulfate	1	M	-1
255	5.79	trisodium citrate-citric acid	0.1	M	5.6
255	5.79	ammonium sulfate	0.5	M	-1
256	6.67	trisodium citrate-citric acid	0.1	M	5.6
256	6.67	sodium chloride	0.5	M	-1
256	6.67	ethylene imine polymer	2	w/v	-1
257	6.06	trisodium citrate-citric acid	0.1	M	5.6
257	6.06	tert-butanol	35	v/v	-1
258	5.86	jeffamine M-600	10	v/v	7
258	5.86	iron(III) chloride	0.01	M	-1
258	5.86	trisodium citrate-citric acid	0.1	M	5.6
259	6.07	trisodium citrate-citric acid	0.1	M	5.6
259	6.07	1,6-hexanediol	2.5	M	-1
260	6.29	sodium MES	0.1	M	6.5
260	6.29	magnesium sulfate	1.6	M	-1
261	5.92	sodium chloride	2	M	-1
261	5.92	sodium MES	0.1	M	6.5
261	5.92	sodium dihydrogen phosphate	0.1	M	-1
261	5.92	potassium dihydrogen phosphate	0.1	M	-1
262	6.12	sodium MES	0.1	M	6.5
262	6.12	polyethylene glycol 20000	12	w/v	-1
263	6.2	dioxane	10	v/v	-1
263	6.2	sodium MES	0.1	M	6.5
263	6.2	ammonium sulfate	1.6	M	-1
264	6.25	sodium MES	0.1	M	6.5
264	6.25	jeffamine M-600	30	v/v	7
264	6.25	cesium chloride	0.05	M	-1
265	6.25	sodium MES	0.1	M	6.5
265	6.25	cobalt chloride	0.01	M	-1
265	6.25	ammonium sulfate	1.8	M	-1
266	6.13	ammonium sulfate	0.2	M	-1
266	6.13	polyethylene glycol monomethyl ether 5000	30	w/v	-1
266	6.13	sodium MES	0.1	M	6.5
267	6.09	polyethylene glycol monomethyl ether 550	25	v/v	-1
267	6.09	sodium MES	0.1	M	6.5
267	6.09	zinc sulfate	0.01	M	-1
268	7	trisodium citrate-citric acid	1.6	M	6.5
269	7.39	sodium HEPES	0.1	M	7.5
269	7.39	2-methyl-2,4-pentanediol	30	v/v	-1
269	7.39	ammonium sulfate	0.5	M	-1
270	7.39	polyethylene glycol 6000	10	w/v	-1
270	7.39	2-methyl-2,4-pentanediol	5	v/v	-1
270	7.39	sodium HEPES	0.1	M	7.5
271	7.47	jeffamine M-600	20	v/v	7
271	7.47	sodium HEPES	0.1	M	7.5
272	7.51	ammonium sulfate	1.6	M	-1
272	7.51	sodium chloride	0.1	M	-1
272	7.51	sodium HEPES	0.1	M	7.5
273	7.31	ammonium formate	2	M	-1
273	7.31	sodium HEPES	0.1	M	7.5
274	7.65	cadmium sulfate	0.05	M	-1
274	7.65	sodium HEPES	0.1	M	7.5
274	7.65	sodium acetate	1	M	-1
275	7.19	sodium HEPES	0.1	M	7.5
275	7.19	2-methyl-2,4-pentanediol	70	v/v	-1
276	7.7	sodium HEPES	0.1	M	7.5
276	7.7	sodium chloride	4.3	M	-1
277	7.37	sodium HEPES	0.1	M	7.5
277	7.37	ethylene glycol	8	v/v	-1
277	7.37	polyethylene glycol 8000	10	w/v	-1
278	7.31	sodium HEPES	0.1	M	7.5
278	7.31	polyethylene glycol 10000	20	w/v	-1
279	8.14	tris chloride	0.1	M	8.5
279	8.14	magnesium chloride	0.2	M	-1
279	8.14	1,6-hexanediol	3.4	M	-1
280	8.18	tert-butanol	25	v/v	-1
280	8.18	tris chloride	0.1	M	8.5
281	8.35	nickel(II) chloride	0.01	M	-1
281	8.35	tris chloride	0.1	M	8.5
281	8.35	lithium sulfate	1	M	-1
282	7.91	glycerol	12	v/v	-1
282	7.91	tris chloride	0.1	M	8.5
282	7.91	ammonium sulfate	1.5	M	-1
283	6.28	ammonium dihydrogen phosphate	0.2	M	-1
283	6.28	tris chloride	0.1	M	8.5
283	6.28	2-methyl-2,4-pentanediol	50	v/v	-1
284	8.22	ethanol	20	v/v	-1
284	8.22	tris chloride	0.1	M	8.5
285	8.05	tris chloride	0.1	M	8.5
285	8.05	polyethylene glycol monomethyl ether 2000	20	w/v	-1
285	8.05	nickel(II) chloride	0.01	M	-1
286	8.3	polyethylene glycol monomethyl ether 550	20	v/v	-1
286	8.3	sodium chloride	0.1	M	-1
286	8.3	sodium bicine	0.1	M	9
287	8.32	magnesium chloride	2	M	-1
287	8.32	sodium bicine	0.1	M	9
288	8.26	polyethylene glycol 20000	10	w/v	-1
288	8.26	dioxane	2	v/v	-1
288	8.26	sodium bicine	0.1	M	9
289	8.63	polyethylene glycol 8000	20	w/v	-1
289	8.63	CHES	0.1	M	9.5
290	7.45	sodium HEPES	0.1	M	7.5
290	7.45	2-propanol	10	v/v	-1
290	7.45	sodium chloride	0.2	M	-1
291	8.81	ethanol	15	v/v	-1
291	8.81	CHES	0.1	M	9.5
292	7.89	imidazole	0.1	M	8
292	7.89	2-methyl-2,4-pentanediol	35	v/v	-1
292	7.89	magnesium chloride	0.2	M	-1
293	9.41	polyethylene glycol 400	30	v/v	-1
293	9.41	CAPS	0.1	M	10.5
294	6.09	polyethylene glycol 3000	20	w/v	-1
294	6.09	trisodium citrate-citric acid	0.1	M	5.5
295	6	polyethylene glycol 8000	10	w/v	-1
295	6	sodium MES	0.1	M	6
295	6	zinc acetate	0.2	M	-1
296	5.88	ammonium sulfate	2	M	-1
296	5.88	trisodium citrate-citric acid	0.1	M	5.5
297	7.92	diammonium hydrogen phosphate	1	M	-1
297	7.92	sodium acetate-acetic acid	0.1	M	4.5
298	4.04	tris chloride	0.1	M	7
298	4.04	polyethylene glycol monomethyl ether 2000	20	w/v	-1
299	5.81	sodium MES	0.1	M	6
299	5.81	1,4-butanediol	20	v/v	-1
299	5.81	lithium sulfate	0.2	M	-1
300	7.63	calcium acetate	0.2	M	-1
300	7.63	imidazole	0.1	M	8
300	7.63	polyethylene glycol 1000	20	w/v	-1
301	6.23	ammonium sulfate	1.26	M	-1
301	6.23	sodium cacodylate	0.1	M	6.5
302	7.42	trisodium citrate	1	M	-1
302	7.42	sodium cacodylate	0.1	M	6.5
303	7.71	imidazole	0.1	M	8
303	7.71	polyethylene glycol 3000	10	w/v	-1
303	7.71	lithium sulfate	0.2	M	-1
304	6.2	sodium chloride	2.5	M	-1
304	6.2	disodium hydrogen-potassium dihydrogen phosphate	0.1	M	6.2
305	4.04	polyethylene glycol 8000	30	w/v	-1
305	4.04	sodium acetate-acetic acid	0.1	M	4.5
305	4.04	lithium sulfate	0.2	M	-1
306	7.97	imidazole	0.1	M	8
306	7.97	potassium sodium tartrate	1	M	-1
306	7.97	sodium chloride	0.2	M	-1
307	4	polyethylene glycol 1000	20	w/v	-1
307	4	tris chloride	0.1	M	7
308	7.76	sodium dihydrogen phosphate	0.4	M	-1
308	7.76	dipotassium hydrogen phosphate	1.6	M	-1
308	7.76	imidazole	0.1	M	8
308	7.76	sodium chloride	0.2	M	-1
309	7.27	sodium HEPES	0.1	M	7.5
309	7.27	polyethylene glycol 8000	20	w/v	-1
310	8.11	tris chloride	0.1	M	8.5
310	8.11	2-propanol	10	v/v	-1
311	7.89	ethanol	15	v/v	-1
311	7.89	imidazole	0.1	M	8
311	7.89	magnesium chloride	0.2	M	-1
312	6.73	tris chloride	0.1	M	7
312	6.73	2-methyl-2,4-pentanediol	35	v/v	-1
312	6.73	sodium chloride	0.2	M	-1
313	8.07	polyethylene glycol 400	30	v/v	-1
313	8.07	tris chloride	0.1	M	8.5
313	8.07	magnesium chloride	0.2	M	-1
314	8.74	polyethylene glycol 3000	10	w/v	-1
314	8.74	CHES	0.1	M	9.5
315	6.43	CAPS	0.1	M	10.5
315	6.43	dipotassium hydrogen phosphate	0.8	M	-1
315	6.43	sodium dihydrogen phosphate	1.2	M	-1
315	6.43	lithium sulfate	0.2	M	-1
316	7.35	polyethylene glycol 3000	20	w/v	-1
316	7.35	sodium HEPES	0.1	M	7.5
316	7.35	sodium chloride	0.2	M	-1
317	8.78	CHES	0.1	M	9.5
317	8.78	polyethylene glycol 8000	10	w/v	-1
317	8.78	sodium chloride	0.2	M	-1
318	4.46	ammonium sulfate	1.26	M	-1
318	4.46	sodium acetate-acetic acid	0.1	M	4.5
318	4.46	sodium chloride	0.2	M	-1
319	4.5	sodium chloride	0.2	M	-1
319	4.5	phosphate-citrate	0.1	M	4.2
319	4.5	polyethylene glycol 8000	20	w/v	-1
320	6.02	polyethylene glycol 3000	10	w/v	-1
320	6.02	disodium hydrogen-potassium dihydrogen phosphate	0.1	M	6.2
321	7.82	ammonium sulfate	2	M	-1
321	7.82	CAPS	0.1	M	10.5
321	7.82	lithium sulfate	0.2	M	-1
322	8	diammonium hydrogen phosphate	1	M	-1
322	8	imidazole	0.1	M	8
323	4.5	1,4-butanediol	20	v/v	-1
323	4.5	sodium acetate-acetic acid	0.1	M	4.5
324	8.04	trisodium citrate	1	M	-1
324	8.04	imidazole	0.1	M	8
325	7.95	sodium chloride	2.5	M	-1
325	7.95	imidazole	0.1	M	8
326	9.05	lithium sulfate	0.2	M	-1
326	9.05	potassium sodium tartrate	1	M	-1
326	9.05	CHES	0.1	M	9.5
327	4.46	phosphate-citrate	0.1	M	4.2
327	4.46	polyethylene glycol 1000	20	w/v	-1
327	4.46	lithium sulfate	0.2	M	-1
328	6	2-propanol	10	v/v	-1
328	6	sodium MES	0.1	M	6
328	6	calcium acetate	0.2	M	-1
329	8.63	polyethylene glycol 3000	30	w/v	-1
329	8.63	CHES	0.1	M	9.5
330	6.68	tris chloride	0.1	M	7
330	6.68	ethanol	15	v/v	-1
331	6.34	disodium hydrogen-potassium dihydrogen phosphate	0.1	M	6.2
331	6.34	2-methyl-2,4-pentanediol	35	v/v	-1
332	5.41	calcium acetate	0.2	M	-1
332	5.41	sodium acetate-acetic acid	0.1	M	4.5
332	5.41	polyethylene glycol 400	30	v/v	-1
333	4.07	polyethylene glycol 3000	20	w/v	-1
333	4.07	sodium acetate-acetic acid	0.1	M	4.5
334	7.81	polyethylene glycol 8000	10	w/v	-1
334	7.81	imidazole	0.1	M	8
334	7.81	calcium acetate	0.2	M	-1
335	7.87	tris chloride	0.1	M	8.5
335	7.87	ammonium sulfate	1.26	M	-1
335	7.87	lithium sulfate	0.2	M	-1
336	5.66	polyethylene glycol 1000	20	w/v	-1
336	5.66	sodium acetate-acetic acid	0.1	M	4.5
336	5.66	zinc acetate	0.2	M	-1
337	5.25	polyethylene glycol 3000	10	w/v	-1
337	5.25	zinc acetate	0.2	M	-1
337	5.25	sodium acetate-acetic acid	0.1	M	4.5
338	5.81	lithium sulfate	0.2	M	-1
338	5.81	sodium MES	0.1	M	6
338	5.81	2-methyl-2,4-pentanediol	35	v/v	-1
339	7.61	magnesium chloride	0.2	M	-1
339	7.61	polyethylene glycol 8000	20	w/v	-1
339	7.61	tris chloride	0.1	M	8.5
340	6.21	sodium chloride	0.2	M	-1
340	6.21	sodium cacodylate	0.1	M	6.5
340	6.21	ammonium sulfate	2	M	-1
341	7.37	sodium chloride	0.2	M	-1
341	7.37	sodium HEPES	0.1	M	7.5
341	7.37	1,4-butanediol	20	v/v	-1
342	4.29	2-propanol	10	v/v	-1
342	4.29	phosphate-citrate	0.1	M	4.2
342	4.29	lithium sulfate	0.2	M	-1
343	4	tris chloride	0.1	M	7
343	4	polyethylene glycol 3000	30	w/v	-1
343	4	sodium chloride	0.2	M	-1
344	6.02	sodium chloride	0.2	M	-1
344	6.02	polyethylene glycol 8000	10	w/v	-1
344	6.02	disodium hydrogen-potassium dihydrogen phosphate	0.1	M	6.2
345	4.18	phosphate-citrate	0.1	M	4.2
345	4.18	ammonium sulfate	2	M	-1
346	8.04	diammonium hydrogen phosphate	1	M	-1
346	8.04	tris chloride	0.1	M	8.5
347	6.2	zinc acetate	0.2	M	-1
347	6.2	sodium cacodylate	0.1	M	6.5
347	6.2	2-propanol	10	v/v	-1
348	6.13	polyethylene glycol 400	30	v/v	-1
348	6.13	sodium cacodylate	0.1	M	6.5
348	6.13	lithium sulfate	0.2	M	-1
349	6.02	trisodium citrate-citric acid	0.1	M	5.5
349	6.02	ethanol	15	v/v	-1
349	6.02	lithium sulfate	0.2	M	-1
350	6.02	polyethylene glycol 1000	20	w/v	-1
350	6.02	disodium hydrogen-potassium dihydrogen phosphate	0.1	M	6.2
350	6.02	sodium chloride	0.2	M	-1
351	7.32	ammonium sulfate	1.26	M	-1
351	7.32	sodium HEPES	0.1	M	7.5
352	9.03	trisodium citrate	1	M	-1
352	9.03	CHES	0.1	M	9.5
353	7.37	tris chloride	0.1	M	7
353	7.37	sodium chloride	2.5	M	-1
353	7.37	magnesium chloride	0.2	M	-1
354	5.81	polyethylene glycol 3000	20	w/v	-1
354	5.81	tris chloride	0.1	M	7
354	5.81	calcium acetate	0.2	M	-1
355	6	sodium dihydrogen phosphate	1.6	M	-1
355	6	dipotassium hydrogen phosphate	0.4	M	-1
355	6	phosphate-citrate	0.1	M	4.2
356	6.02	zinc acetate	0.2	M	-1
356	6.02	sodium MES	0.1	M	6
356	6.02	ethanol	15	v/v	-1
357	4.46	2-methyl-2,4-pentanediol	35	v/v	-1
357	4.46	sodium acetate-acetic acid	0.1	M	4.5
358	7.76	imidazole	0.1	M	8
358	7.76	2-propanol	10	v/v	-1
359	7.5	sodium HEPES	0.1	M	7.5
359	7.5	ethanol	15	v/v	-1
359	7.5	magnesium chloride	0.2	M	-1
360	6.8	polyethylene glycol 8000	30	w/v	-1
360	6.8	imidazole	0.1	M	8
360	6.8	sodium chloride	0.2	M	-1
361	7.29	sodium HEPES	0.1	M	7.5
361	7.29	2-methyl-2,4-pentanediol	35	v/v	-1
361	7.29	sodium chloride	0.2	M	-1
362	8.63	polyethylene glycol 400	30	v/v	-1
362	8.63	CHES	0.1	M	9.5
363	5.94	polyethylene glycol 3000	10	w/v	-1
363	5.94	sodium cacodylate	0.1	M	6.5
363	5.94	magnesium chloride	0.2	M	-1
364	5.97	calcium acetate	0.2	M	-1
364	5.97	polyethylene glycol 8000	20	w/v	-1
364	5.97	sodium MES	0.1	M	6
365	7.89	ammonium sulfate	1.26	M	-1
365	7.89	CHES	0.1	M	9.5
365	7.89	sodium chloride	0.2	M	-1
366	6.66	1,4-butanediol	20	v/v	-1
366	6.66	imidazole	0.1	M	8
366	6.66	zinc acetate	0.2	M	-1
367	7.85	tris chloride	0.1	M	7
367	7.85	trisodium citrate	1	M	-1
367	7.85	sodium chloride	0.2	M	-1
368	7.65	polyethylene glycol 1000	20	w/v	-1
368	7.65	tris chloride	0.1	M	8.5
369	7.95	sodium chloride	0.2	M	-1
369	7.95	diammonium hydrogen phosphate	1	M	-1
369	7.95	trisodium citrate-citric acid	0.1	M	5.5
370	7.48	imidazole	0.1	M	8
370	7.48	polyethylene glycol 8000	10	w/v	-1
371	6.82	sodium acetate-acetic acid	0.1	M	4.5
371	6.82	dipotassium hydrogen phosphate	1.2	M	-1
371	6.82	sodium dihydrogen phosphate	0.8	M	-1
372	4.61	polyethylene glycol 3000	10	w/v	-1
372	4.61	phosphate-citrate	0.1	M	4.2
372	4.61	sodium chloride	0.2	M	-1
373	7.44	tris chloride	0.1	M	7
373	7.44	potassium sodium tartrate	1	M	-1
373	7.44	lithium sulfate	0.2	M	-1
374	4.46	sodium chloride	2.5	M	-1
374	4.46	sodium acetate-acetic acid	0.1	M	4.5
374	4.46	lithium sulfate	0.2	M	-1
375	9.45	CAPS	0.1	M	10.5
375	9.45	polyethylene glycol 8000	20	w/v	-1
375	9.45	sodium chloride	0.2	M	-1
376	6.04	imidazole	0.1	M	8
376	6.04	polyethylene glycol 3000	20	w/v	-1
376	6.04	zinc acetate	0.2	M	-1
377	6.39	tris chloride	0.1	M	7
377	6.39	lithium sulfate	0.2	M	-1
377	6.39	ammonium sulfate	2	M	-1
378	7.27	sodium HEPES	0.1	M	7.5
378	7.27	polyethylene glycol 400	30	v/v	-1
378	7.27	sodium chloride	0.2	M	-1
379	5.94	magnesium chloride	0.2	M	-1
379	5.94	sodium cacodylate	0.1	M	6.5
379	5.94	polyethylene glycol 1000	20	w/v	-1
380	5.88	ammonium sulfate	1.26	M	-1
380	5.88	sodium MES	0.1	M	6
381	8	imidazole	0.1	M	8
381	8	diammonium hydrogen phosphate	1	M	-1
381	8	sodium chloride	0.2	M	-1
382	6.64	sodium chloride	2.5	M	-1
382	6.64	imidazole	0.1	M	8
382	6.64	zinc acetate	0.2	M	-1
383	6.04	potassium sodium tartrate	1	M	-1
383	6.04	sodium MES	0.1	M	6
384	4.04	ammonium sulfate	2	M	-1
384	4.04	trisodium citrate-citric acid	0.1	M	3.5
385	4.49	ammonium sulfate	2	M	-1
385	4.49	sodium acetate-acetic acid	0.1	M	4.5
386	5.85	ammonium sulfate	2	M	-1
386	5.85	bis-tris chloride	0.1	M	5.5
387	6.73	ammonium sulfate	2	M	-1
387	6.73	bis-tris chloride	0.1	M	6.5
388	7.52	sodium HEPES	0.1	M	7.5
388	7.52	ammonium sulfate	2	M	-1
389	7.94	tris chloride	0.1	M	8.5
389	7.94	ammonium sulfate	2	M	-1
390	4	sodium chloride	3	M	-1
390	4	trisodium citrate-citric acid	0.1	M	3.5
391	4.39	sodium chloride	3	M	-1
391	4.39	sodium acetate-acetic acid	0.1	M	4.5
392	5.72	sodium chloride	3	M	-1
392	5.72	bis-tris chloride	0.1	M	5.5
393	6.58	sodium chloride	3	M	-1
393	6.58	bis-tris chloride	0.1	M	6.5
394	7.75	sodium chloride	3	M	-1
394	7.75	sodium HEPES	0.1	M	7.5
395	8.39	sodium chloride	3	M	-1
395	8.39	tris chloride	0.1	M	8.5
396	5.84	magnesium formate	0.3	M	-1
396	5.84	bis-tris chloride	0.1	M	5.5
397	6.53	magnesium formate	0.5	M	-1
397	6.53	bis-tris chloride	0.1	M	6.5
398	7.66	magnesium formate	0.5	M	-1
398	7.66	sodium HEPES	0.1	M	7.5
399	8.28	magnesium formate	0.3	M	-1
399	8.28	tris chloride	0.1	M	8.5
400	5.83	dipotassium hydrogen phosphate	0.14	M	-1
400	5.83	sodium dihydrogen phosphate	1.26	M	-1
401	7.14	dipotassium hydrogen phosphate	0.91	M	-1
401	7.14	sodium dihydrogen phosphate	0.49	M	-1
402	8.14	dipotassium hydrogen phosphate	1.344	M	-1
402	8.14	sodium dihydrogen phosphate	0.056	M	-1
403	7.88	trisodium citrate	1.4	M	-1
403	7.88	sodium HEPES	0.1	M	7.5
404	6.98	triammonium citrate	1.8	M	-1
405	7.03	sodium succinate	0.8	M	7
406	6.98	sodium DL-malate	2.1	M	7
407	7.99	sodium acetate	2.8	M	-1
408	7.47	sodium formate	3.5	M	-1
409	6.09	diammonium tartrate	1.1	M	-1
410	7.3	sodium malonate-malonic acid	2.4	M	7
411	7.35	tacsimate	35	v/v	7
412	7.29	tacsimate	60	v/v	7
413	6.7	bis-tris chloride	0.1	M	6.5
413	6.7	ammonium sulfate	1.5	M	-1
413	6.7	sodium chloride	0.1	M	-1
414	8.35	tris chloride	0.1	M	8.5
414	8.35	polyethylene glycol monomethyl ether 5000	0.5	w/v	-1
414	8.35	potassium sodium tartrate	0.8	M	-1
415	5.77	bis-tris chloride	0.1	M	5.5
415	5.77	polyethylene glycol 3350	1	w/v	-1
415	5.77	ammonium sulfate	1	M	-1
416	7.01	jeffamine ED-2001	0.5	w/v	7
416	7.01	sodium HEPES	0.1	M	7
416	7.01	sodium malonate-malonic acid	1.1	M	7
417	6.97	polyethylene glycol monomethyl ether 2000	1	w/v	-1
417	6.97	sodium HEPES	0.1	M	7
417	6.97	sodium succinate	1	M	7
418	6.7	polyethylene glycol 8000	0.5	w/v	-1
418	6.7	sodium HEPES	0.1	M	7
418	6.7	ammonium sulfate	1	M	-1
419	6.91	polyethylene glycol 3350	2	w/v	-1
419	6.91	sodium HEPES	0.1	M	7
419	6.91	tacsimate	15	v/v	7
420	6.25	polyethylene glycol 1500	25	w/v	-1
421	6.52	jeffamine M-600	30	v/v	7
421	6.52	sodium HEPES	0.1	M	7
422	6.67	jeffamine ED-2001	30	w/v	7
422	6.67	sodium HEPES	0.1	M	7
423	4.05	polyethylene glycol 3350	25	w/v	-1
423	4.05	trisodium citrate-citric acid	0.1	M	3.5
424	4.47	polyethylene glycol 3350	25	w/v	-1
424	4.47	sodium acetate-acetic acid	0.1	M	4.5
425	5.53	bis-tris chloride	0.1	M	5.5
425	5.53	polyethylene glycol 3350	25	w/v	-1
426	6.17	polyethylene glycol 3350	25	w/v	-1
426	6.17	bis-tris chloride	0.1	M	6.5
427	7.3	polyethylene glycol 3350	25	w/v	-1
427	7.3	sodium HEPES	0.1	M	7.5
428	8	polyethylene glycol 3350	25	w/v	-1
428	8	tris chloride	0.1	M	8.5
429	6.13	polyethylene glycol monomethyl ether 5000	20	w/v	-1
429	6.13	bis-tris chloride	0.1	M	6.5
430	6.15	polyethylene glycol monomethyl ether 2000	28	w/v	-1
430	6.15	bis-tris chloride	0.1	M	6.5
431	4.8	2-methyl-2,4-pentanediol	45	v/v	-1
431	4.8	bis-tris chloride	0.1	M	5.5
431	4.8	calcium chloride	0.2	M	-1
432	5.95	bis-tris chloride	0.1	M	6.5
432	5.95	2-methyl-2,4-pentanediol	45	v/v	-1
432	5.95	calcium chloride	0.2	M	-1
433	5.83	ammonium acetate	0.2	M	-1
433	5.83	bis-tris chloride	0.1	M	5.5
433	5.83	2-methyl-2,4-pentanediol	45	v/v	-1
434	6.11	bis-tris chloride	0.1	M	6.5
434	6.11	2-methyl-2,4-pentanediol	45	v/v	-1
434	6.11	ammonium acetate	0.2	M	-1
435	7.13	sodium HEPES	0.1	M	7.5
435	7.13	2-methyl-2,4-pentanediol	45	v/v	-1
435	7.13	ammonium acetate	0.2	M	-1
436	7.97	2-methyl-2,4-pentanediol	45	v/v	-1
436	7.97	tris chloride	0.1	M	8.5
436	7.97	ammonium acetate	0.2	M	-1
437	6.09	polyethylene glycol monomethyl ether 550	30	v/v	-1
437	6.09	bis-tris chloride	0.1	M	6.5
437	6.09	calcium chloride	0.05	M	-1
438	7.34	polyethylene glycol monomethyl ether 550	30	v/v	-1
438	7.34	sodium HEPES	0.1	M	7.5
438	7.34	magnesium chloride	0.05	M	-1
439	7.66	pentaerythritol propoxylate (5/4 PO/OH)	35	w/v	-1
439	7.66	sodium HEPES	0.05	M	7.5
439	7.66	potassium chloride	0.2	M	-1
440	4.54	bis-tris chloride	0.1	M	6.5
440	4.54	pentaerythritol ethoxylate (15/4 EO/OH)	30	w/v	-1
440	4.54	ammonium sulfate	0.05	M	-1
441	4.37	polypropylene glycol P400	45	v/v	-1
441	4.37	bis-tris chloride	0.1	M	6.5
442	7.98	polyacrylic acid 5100 sodium salt	22	w/v	-1
442	7.98	sodium HEPES	0.1	M	7.5
442	7.98	magnesium chloride	0.02	M	-1
443	6.44	tris chloride	0.1	M	8.5
443	6.44	polyvinylpyrrolidone K15	20	w/v	-1
443	6.44	cobalt chloride	0.01	M	-1
444	7.13	proline	0.2	M	-1
444	7.13	sodium HEPES	0.1	M	7.5
444	7.13	polyethylene glycol 3350	10	w/v	-1
445	8.06	tris chloride	0.1	M	8.5
445	8.06	polyethylene glycol monomethyl ether 2000	20	w/v	-1
445	8.06	trimethylamine N-oxide	0.2	M	-1
446	6.7	sodium HEPES	0.1	M	7
446	6.7	polyethylene glycol monomethyl ether 5000	10	w/v	-1
446	6.7	tacsimate	5	v/v	7
447	7.31	polyethylene glycol 3350	12	w/v	-1
447	7.31	cadmium chloride	0.005	M	-1
447	7.31	sodium HEPES	0.1	M	7.5
447	7.31	magnesium chloride	0.005	M	-1
447	7.31	nickel(II) chloride	0.005	M	-1
447	7.31	cobalt chloride	0.005	M	-1
448	5.89	polyethylene glycol 10000	17	w/v	-1
448	5.89	bis-tris chloride	0.1	M	5.5
448	5.89	ammonium acetate	0.1	M	-1
449	5.72	bis-tris chloride	0.1	M	5.5
449	5.72	polyethylene glycol 3350	25	w/v	-1
449	5.72	ammonium sulfate	0.2	M	-1
450	6.29	bis-tris chloride	0.1	M	6.5
450	6.29	ammonium sulfate	0.2	M	-1
450	6.29	polyethylene glycol 3350	25	w/v	-1
451	7.41	sodium HEPES	0.1	M	7.5
451	7.41	ammonium sulfate	0.2	M	-1
451	7.41	polyethylene glycol 3350	25	w/v	-1
452	7.25	polyethylene glycol 3350	25	w/v	-1
452	7.25	ammonium sulfate	0.2	M	-1
452	7.25	tris chloride	0.1	M	8.5
453	5.78	bis-tris chloride	0.1	M	5.5
453	5.78	sodium chloride	0.2	M	-1
453	5.78	polyethylene glycol 3350	25	w/v	-1
454	6.21	polyethylene glycol 3350	25	w/v	-1
454	6.21	bis-tris chloride	0.1	M	6.5
454	6.21	sodium chloride	0.2	M	-1
455	7.37	sodium HEPES	0.1	M	7.5
455	7.37	sodium chloride	0.2	M	-1
455	7.37	polyethylene glycol 3350	25	w/v	-1
456	8.11	polyethylene glycol 3350	25	w/v	-1
456	8.11	sodium chloride	0.2	M	-1
456	8.11	tris chloride	0.1	M	8.5
457	5.68	lithium sulfate	0.2	M	-1
457	5.68	polyethylene glycol 3350	25	w/v	-1
457	5.68	bis-tris chloride	0.1	M	5.5
458	6.29	polyethylene glycol 3350	25	w/v	-1
458	6.29	bis-tris chloride	0.1	M	6.5
458	6.29	lithium sulfate	0.2	M	-1
459	7.44	lithium sulfate	0.2	M	-1
459	7.44	polyethylene glycol 3350	25	w/v	-1
459	7.44	sodium HEPES	0.1	M	7.5
460	8.15	polyethylene glycol 3350	25	w/v	-1
460	8.15	lithium sulfate	0.2	M	-1
460	8.15	tris chloride	0.1	M	8.5
461	5.91	bis-tris chloride	0.1	M	5.5
461	5.91	polyethylene glycol 3350	25	w/v	-1
461	5.91	ammonium acetate	0.2	M	-1
462	6.28	ammonium acetate	0.2	M	-1
462	6.28	bis-tris chloride	0.1	M	6.5
462	6.28	polyethylene glycol 3350	25	w/v	-1
463	7.62	sodium HEPES	0.1	M	7.5
463	7.62	polyethylene glycol 3350	25	w/v	-1
463	7.62	ammonium acetate	0.2	M	-1
464	7.65	tris chloride	0.1	M	8.5
464	7.65	polyethylene glycol 3350	25	w/v	-1
464	7.65	ammonium acetate	0.2	M	-1
465	6.06	bis-tris chloride	0.1	M	5.5
465	6.06	polyethylene glycol 3350	25	w/v	-1
465	6.06	magnesium chloride	0.2	M	-1
466	6.27	polyethylene glycol 3350	25	w/v	-1
466	6.27	bis-tris chloride	0.1	M	6.5
466	6.27	magnesium chloride	0.2	M	-1
467	7.43	sodium HEPES	0.1	M	7.5
467	7.43	polyethylene glycol 3350	25	w/v	-1
467	7.43	magnesium chloride	0.2	M	-1
468	8.09	tris chloride	0.1	M	8.5
468	8.09	polyethylene glycol 3350	25	w/v	-1
468	8.09	magnesium chloride	0.2	M	-1
469	6.54	potassium sodium tartrate	0.2	M	-1
469	6.54	polyethylene glycol 3350	20	w/v	-1
470	7.39	polyethylene glycol 3350	20	w/v	-1
470	7.39	sodium malonate-malonic acid	0.2	M	7
471	7.16	polyethylene glycol 3350	20	w/v	-1
471	7.16	triammonium citrate	0.2	M	-1
472	6.92	polyethylene glycol 3350	15	w/v	-1
472	6.92	sodium succinate	0.1	M	7
473	6.59	polyethylene glycol 3350	20	w/v	-1
473	6.59	sodium formate	0.2	M	-1
474	7.48	polyethylene glycol 3350	20	w/v	-1
474	7.48	DL-malic acid	0.15	M	7
475	6.4	polyethylene glycol 3350	15	w/v	-1
475	6.4	magnesium formate	0.1	M	-1
476	6.24	polyethylene glycol 3350	20	w/v	-1
476	6.24	zinc acetate	0.05	M	-1
477	7.97	polyethylene glycol 3350	20	w/v	-1
477	7.97	trisodium citrate	0.2	M	-1
478	6.25	polyethylene glycol monomethyl ether 2000	30	w/v	-1
478	6.25	potassium thiocyanate	0.1	M	-1
479	6.29	polyethylene glycol monomethyl ether 2000	30	w/v	-1
479	6.29	potassium bromide	0.15	M	-1
480	5.66	sodium acetate-acetic acid	0.1	M	5.5
480	5.66	polyethylene glycol 400	2	v/v	-1
480	5.66	ammonium sulfate	2	M	-1
481	6.52	magnesium sulfate	0.05	M	-1
481	6.52	glycerol	10	v/v	-1
481	6.52	imidazole	0.1	M	6.5
481	6.52	ammonium sulfate	2	M	-1
482	7.27	sodium HEPES	0.1	M	7.5
482	7.27	2-methyl-2,4-pentanediol	1	v/v	-1
482	7.27	ammonium sulfate	2	M	-1
483	7.82	magnesium sulfate	0.05	M	-1
483	7.82	polyethylene glycol 400	5	v/v	-1
483	7.82	tris chloride	0.1	M	8.5
483	7.82	ammonium sulfate	2	M	-1
484	5.5	magnesium chloride	0.1	M	-1
484	5.5	sodium chloride	3.9	M	-1
484	5.5	polyethylene glycol 400	2	v/v	-1
484	5.5	sodium acetate-acetic acid	0.1	M	5.5
485	6.2	calcium chloride	0.1	M	-1
485	6.2	2-methyl-2,4-pentanediol	5	v/v	-1
485	6.2	imidazole	0.1	M	6.5
485	6.2	sodium chloride	3	M	-1
486	7.53	sodium HEPES	0.1	M	7.5
486	7.53	2-propanol	5	v/v	-1
486	7.53	sodium chloride	4	M	-1
487	6.2	sodium dihydrogen-dipotassium hydrogen phosphate	2.5	M	5.5
487	6.2	2-propanol	5	v/v	-1
488	6.66	sodium dihydrogen-dipotassium hydrogen phosphate	2	M	6.5
488	6.66	polyethylene glycol 400	2	v/v	-1
489	7.45	sodium dihydrogen-dipotassium hydrogen phosphate	2.5	M	7.5
489	7.45	glycerol	13	v/v	-1
490	7.97	sodium dihydrogen-dipotassium hydrogen phosphate	1	M	8.5
490	7.97	2-methyl-2,4-pentanediol	8	v/v	-1
491	4.54	2-methyl-2,4-pentanediol	1	v/v	-1
491	4.54	triammonium citrate-citric acid	2	M	4.5
492	6.3	triammonium citrate-citric acid	2	M	6.5
492	6.3	2-propanol	5	v/v	-1
493	7.58	triammonium citrate-citric acid	2	M	7.5
493	7.58	polyethylene glycol 400	5	v/v	-1
494	4.57	magnesium sulfate	0.1	M	-1
494	4.57	lithium sulfate	2	M	-1
494	4.57	2-propanol	4	v/v	-1
494	4.57	sodium acetate-acetic acid	0.1	M	4.5
495	5.25	magnesium sulfate	0.1	M	-1
495	5.25	polyethylene glycol 400	4	v/v	-1
495	5.25	sodium acetate-acetic acid	0.1	M	5.5
495	5.25	lithium sulfate	2	M	-1
496	6.73	imidazole	0.085	M	6.5
496	6.73	2-methyl-2,4-pentanediol	6.8	v/v	-1
496	6.73	lithium sulfate	1.7	M	-1
497	8.3	tris chloride	0.1	M	8.5
497	8.3	lithium sulfate	2	M	-1
497	8.3	polyethylene glycol 400	2	v/v	-1
498	4.54	magnesium sulfate	0.095	M	-1
498	4.54	lithium sulfate	0.95	M	-1
498	4.54	2-methyl-2,4-pentanediol	14.25	v/v	-1
498	4.54	sodium acetate-acetic acid	0.095	M	4.5
499	5.84	triammonium citrate-citric acid	0.675	M	5.5
499	5.84	2-methyl-2,4-pentanediol	22.5	v/v	-1
500	6.59	imidazole	0.1	M	6.5
500	6.59	ammonium sulfate	1.5	M	-1
500	6.59	2-propanol	12	v/v	-1
501	6.46	calcium chloride	0.1	M	-1
501	6.46	sodium chloride	1.3	M	-1
501	6.46	2-propanol	30	v/v	-1
501	6.46	imidazole	0.1	M	6.5
502	7.65	sodium HEPES	0.1	M	7.5
502	7.65	sodium chloride	4	M	-1
502	7.65	polyethylene glycol 400	8	v/v	-1
503	7.56	sodium dihydrogen-dipotassium hydrogen phosphate	0.5	M	7.5
503	7.56	polyethylene glycol 400	20	v/v	-1
504	7.76	triammonium citrate-citric acid	1	M	8.1
504	7.76	2-propanol	15	v/v	-1
505	8.22	sodium formate	2	M	-1
505	8.22	2-propanol	15	v/v	-1
505	8.22	tris chloride	0.1	M	8.5
505	8.22	polyethylene glycol 3350	2.5	w/v	-1
506	4.54	sodium acetate-acetic acid	0.1	M	4.5
506	4.54	polyethylene glycol 1500	25	w/v	-1
506	4.54	2-methyl-2,4-pentanediol	30	v/v	-1
507	5.59	polyethylene glycol 8000	15	w/v	-1
507	5.59	2-methyl-2,4-pentanediol	30	v/v	-1
507	5.59	sodium acetate-acetic acid	0.1	M	5.5
507	5.59	calcium chloride	0.1	M	-1
508	6.32	ammonium sulfate	0.2	M	-1
508	6.32	imidazole	0.1	M	6.5
508	6.32	polyethylene glycol 3350	10	w/v	-1
508	6.32	2-methyl-2,4-pentanediol	30	v/v	-1
509	7.16	sodium HEPES	0.1	M	7.5
509	7.16	polyethylene glycol 1500	4	w/v	-1
509	7.16	2-methyl-2,4-pentanediol	30	v/v	-1
510	8.15	sodium chloride	0.5	M	-1
510	8.15	tris chloride	0.1	M	8.5
510	8.15	2-methyl-2,4-pentanediol	30	v/v	-1
510	8.15	polyethylene glycol 8000	8	w/v	-1
511	4.5	calcium chloride	0.1	M	-1
511	4.5	2-propanol	30	v/v	-1
511	4.5	polyethylene glycol 3350	4	w/v	-1
511	4.5	sodium acetate-acetic acid	0.1	M	4.5
512	5.56	lithium sulfate	0.2	M	-1
512	5.56	polyethylene glycol 1500	10	w/v	-1
512	5.56	sodium acetate-acetic acid	0.1	M	5.5
512	5.56	2-propanol	30	v/v	-1
513	6.18	imidazole	0.1	M	6.5
513	6.18	polyethylene glycol 8000	15	w/v	-1
513	6.18	2-propanol	40	v/v	-1
514	7.47	triammonium citrate-citric acid	0.2	M	7.5
514	7.47	2-propanol	20	v/v	-1
514	7.47	polyethylene glycol 3350	15	w/v	-1
515	8.04	tris chloride	0.1	M	8.5
515	8.04	polyethylene glycol 3350	30	w/v	-1
515	8.04	2-propanol	24	v/v	-1
516	4.36	sodium acetate-acetic acid	0.1	M	4.5
516	4.36	polyethylene glycol 8000	20	w/v	-1
516	4.36	polyethylene glycol 400	40	v/v	-1
517	5.28	sodium acetate-acetic acid	0.1	M	5.5
517	5.28	polyethylene glycol 400	40	v/v	-1
517	5.28	polyethylene glycol 3350	5	w/v	-1
518	6.79	sodium dihydrogen-dipotassium hydrogen phosphate	0.15	M	6.5
518	6.79	polyethylene glycol 1000	15	w/v	-1
518	6.79	polyethylene glycol 400	20	v/v	-1
519	6.98	sodium HEPES	0.1	M	7.5
519	6.98	polyethylene glycol 400	40	v/v	-1
519	6.98	polyethylene glycol 8000	8	w/v	-1
520	8.07	magnesium chloride	0.1	M	-1
520	8.07	tris chloride	0.1	M	8.5
520	8.07	polyethylene glycol 3350	20	w/v	-1
520	8.07	polyethylene glycol 400	25	v/v	-1
521	5.03	magnesium sulfate	0.2	M	-1
521	5.03	2-methyl-2,4-pentanediol	3	v/v	-1
521	5.03	polyethylene glycol 1500	30	w/v	-1
521	5.03	sodium acetate-acetic acid	0.1	M	5.5
522	6.27	calcium chloride	0.1	M	-1
522	6.27	imidazole	0.1	M	6.5
522	6.27	2-propanol	10	v/v	-1
522	6.27	polyethylene glycol 1500	30	w/v	-1
523	6.98	sodium HEPES	0.1	M	7.5
523	6.98	polyethylene glycol 400	20	v/v	-1
523	6.98	polyethylene glycol 1500	30	w/v	-1
524	7.98	tris chloride	0.1	M	8.5
524	7.98	polyethylene glycol 1500	30	w/v	-1
524	7.98	2-methyl-2,4-pentanediol	8	v/v	-1
525	4.93	triammonium citrate-citric acid	0.2	M	4.5
525	4.93	2-propanol	15	v/v	-1
525	4.93	polyethylene glycol 3350	25	w/v	-1
526	5.63	sodium acetate-acetic acid	0.1	M	5.5
526	5.63	polyethylene glycol 3350	25	w/v	-1
526	5.63	polyethylene glycol 400	5	v/v	-1
527	6.34	lithium sulfate	0.2	M	-1
527	6.34	imidazole	0.1	M	6.5
527	6.34	2-methyl-2,4-pentanediol	15	v/v	-1
527	6.34	polyethylene glycol 3350	25	w/v	-1
528	7.23	calcium chloride	0.1	M	-1
528	7.23	2-propanol	4	v/v	-1
528	7.23	sodium HEPES	0.1	M	7.5
528	7.23	polyethylene glycol 3350	25	w/v	-1
529	5.31	sodium acetate-acetic acid	0.1	M	5.5
529	5.31	sodium chloride	0.5	M	-1
529	5.31	polyethylene glycol 400	10	v/v	-1
529	5.31	polyethylene glycol 8000	20	w/v	-1
530	6.02	imidazole	0.1	M	6.5
530	6.02	2-methyl-2,4-pentanediol	3	v/v	-1
530	6.02	polyethylene glycol 8000	20	w/v	-1
531	7.19	ammonium sulfate	0.2	M	-1
531	7.19	2-propanol	10	v/v	-1
531	7.19	polyethylene glycol 8000	20	w/v	-1
531	7.19	sodium HEPES	0.1	M	7.5
532	7.84	polyethylene glycol 8000	20	w/v	-1
532	7.84	tris chloride	0.1	M	8.5
532	7.84	magnesium chloride	0.1	M	-1
532	7.84	polyethylene glycol 400	20	v/v	-1
533	5.44	sodium acetate-acetic acid	0.1	M	4.5
533	5.44	calcium chloride	0.1	M	-1
533	5.44	sodium formate	2.1	M	-1
533	5.44	polyethylene glycol 3350	25	w/v	-1
534	4.61	sodium acetate-acetic acid	0.1	M	4.5
534	4.61	ammonium sulfate	0.75	M	-1
534	4.61	2-propanol	5	v/v	-1
534	4.61	polyethylene glycol 3350	7.5	w/v	-1
535	5.75	triammonium citrate-citric acid	1	M	5.5
535	5.75	polyethylene glycol 4000	1	w/v	-1
536	5.28	sodium acetate-acetic acid	0.1	M	5.5
536	5.28	sodium chloride	2.5	M	-1
536	5.28	2-methyl-2,4-pentanediol	1.5	v/v	-1
536	5.28	polyethylene glycol 1500	12	w/v	-1
537	6.2	magnesium chloride	0.1	M	-1
537	6.2	imidazole	0.1	M	6.5
537	6.2	sodium chloride	2	M	-1
537	6.2	polyethylene glycol 3350	20	w/v	-1
538	6.66	imidazole	0.1	M	6.5
538	6.66	sodium formate	3	M	-1
538	6.66	polyethylene glycol 8000	4	w/v	-1
539	7.52	sodium dihydrogen-dipotassium hydrogen phosphate	1	M	7.5
539	7.52	polyethylene glycol 4000	0.5	w/v	-1
540	7.5	sodium dihydrogen-dipotassium hydrogen phosphate	0.5	M	7.5
540	7.5	polyethylene glycol 3350	11.67	w/v	-1
541	7.69	triammonium citrate-citric acid	0.5	M	8.1
541	7.69	polyethylene glycol 8000	2	w/v	-1
542	8.22	tris chloride	0.1	M	8.5
542	8.22	sodium chloride	2	M	-1
542	8.22	polyethylene glycol 4000	5	w/v	-1
543	7.73	triammonium citrate-citric acid	0.5	M	8.1
543	7.73	polyethylene glycol 8000	15	w/v	-1
544	5.81	sodium acetate-acetic acid	0.1	M	5.5
544	5.81	polyethylene glycol 400	1.34	v/v	-1
544	5.81	ammonium sulfate	1.34	M	-1
545	6.52	magnesium sulfate	0.05	M	-1
545	6.52	glycerol	6.7	v/v	-1
545	6.52	imidazole	0.1	M	6.5
545	6.52	ammonium sulfate	1.34	M	-1
546	7.39	sodium HEPES	0.1	M	7.5
546	7.39	2-methyl-2,4-pentanediol	0.67	v/v	-1
546	7.39	ammonium sulfate	1.34	M	-1
547	7.89	magnesium sulfate	0.05	M	-1
547	7.89	polyethylene glycol 400	3.35	v/v	-1
547	7.89	tris chloride	0.1	M	8.5
547	7.89	ammonium sulfate	1.34	M	-1
548	5.5	magnesium chloride	0.1	M	-1
548	5.5	sodium chloride	2.613	M	-1
548	5.5	polyethylene glycol 400	1.34	v/v	-1
548	5.5	sodium acetate-acetic acid	0.1	M	5.5
549	6.5	calcium chloride	0.1	M	-1
549	6.5	sodium chloride	2.01	M	-1
549	6.5	imidazole	0.1	M	6.5
549	6.5	2-methyl-2,4-pentanediol	3.35	v/v	-1
550	7.68	sodium HEPES	0.1	M	7.5
550	7.68	sodium chloride	2.68	M	-1
550	7.68	2-propanol	3.35	v/v	-1
551	6.21	sodium dihydrogen-dipotassium hydrogen phosphate	1.675	M	5.5
551	6.21	2-propanol	3.35	v/v	-1
552	6.59	sodium dihydrogen-dipotassium hydrogen phosphate	1.34	M	6.5
552	6.59	polyethylene glycol 400	1.34	v/v	-1
553	7.73	glycerol	13.4	v/v	-1
553	7.73	sodium dihydrogen-dipotassium hydrogen phosphate	1.675	M	7.5
554	7.97	sodium dihydrogen-dipotassium hydrogen phosphate	0.67	M	8.5
554	7.97	2-methyl-2,4-pentanediol	5.36	v/v	-1
555	4.68	triammonium citrate-citric acid	1.34	M	4.5
555	4.68	2-methyl-2,4-pentanediol	0.67	v/v	-1
556	6.36	2-propanol	3.35	v/v	-1
556	6.36	triammonium citrate-citric acid	1.34	M	6.5
557	7.5	triammonium citrate-citric acid	1.34	M	7.5
557	7.5	polyethylene glycol 400	3.35	v/v	-1
558	4.57	lithium sulfate	1.34	M	-1
558	4.57	magnesium sulfate	0.1	M	-1
558	4.57	sodium acetate-acetic acid	0.1	M	4.5
558	4.57	2-propanol	3.35	v/v	-1
559	5.44	lithium sulfate	1.34	M	-1
559	5.44	sodium acetate-acetic acid	0.1	M	5.5
559	5.44	magnesium sulfate	0.1	M	-1
559	5.44	polyethylene glycol 400	3.35	v/v	-1
560	6.66	imidazole	0.085	M	6.5
560	6.66	2-methyl-2,4-pentanediol	4.556	v/v	-1
560	6.66	lithium sulfate	1.139	M	-1
561	8.3	polyethylene glycol 400	1.34	v/v	-1
561	8.3	tris chloride	0.1	M	8.5
561	8.3	lithium sulfate	1.34	M	-1
562	4.54	sodium acetate-acetic acid	0.095	M	4.5
562	4.54	lithium sulfate	0.6365	M	-1
562	4.54	magnesium sulfate	0.095	M	-1
562	4.54	2-methyl-2,4-pentanediol	9.5475	v/v	-1
563	5.78	triammonium citrate-citric acid	0.453	M	5.5
563	5.78	2-methyl-2,4-pentanediol	15.075	v/v	-1
564	6.46	imidazole	0.1	M	6.5
564	6.46	ammonium sulfate	1.005	M	-1
564	6.46	2-propanol	8.04	v/v	-1
565	6.43	2-propanol	20.1	v/v	-1
565	6.43	imidazole	0.1	M	6.5
565	6.43	calcium chloride	0.1	M	-1
565	6.43	sodium chloride	0.871	M	-1
566	7.65	polyethylene glycol 400	6.7	v/v	-1
566	7.65	sodium HEPES	0.1	M	7.5
566	7.65	sodium chloride	2.68	M	-1
567	7.76	polyethylene glycol 400	13.4	v/v	-1
567	7.76	sodium dihydrogen-dipotassium hydrogen phosphate	0.335	M	7.5
568	7.79	triammonium citrate-citric acid	0.67	M	8.1
568	7.79	2-propanol	10.05	v/v	-1
569	8.07	tris chloride	0.1	M	8.5
569	8.07	2-propanol	10.05	v/v	-1
569	8.07	sodium formate	1.34	M	-1
569	8.07	polyethylene glycol 3350	1.675	w/v	-1
570	5.03	sodium acetate-acetic acid	0.1	M	4.5
570	5.03	polyethylene glycol 1500	16.75	w/v	-1
570	5.03	2-methyl-2,4-pentanediol	20.1	v/v	-1
571	5.59	polyethylene glycol 8000	10.05	w/v	-1
571	5.59	2-methyl-2,4-pentanediol	20.1	v/v	-1
571	5.59	sodium acetate-acetic acid	0.1	M	5.5
571	5.59	calcium chloride	0.1	M	-1
572	6.3	polyethylene glycol 3350	6.7	w/v	-1
572	6.3	ammonium sulfate	0.2	M	-1
572	6.3	2-methyl-2,4-pentanediol	20.1	v/v	-1
572	6.3	imidazole	0.1	M	6.5
573	7.29	2-methyl-2,4-pentanediol	20.1	v/v	-1
573	7.29	polyethylene glycol 1500	2.68	w/v	-1
573	7.29	sodium HEPES	0.1	M	7.5
574	8.15	tris chloride	0.1	M	8.5
574	8.15	2-methyl-2,4-pentanediol	20.1	v/v	-1
574	8.15	polyethylene glycol 8000	5.36	w/v	-1
574	8.15	sodium chloride	0.5	M	-1
575	4.54	calcium chloride	0.1	M	-1
575	4.54	2-propanol	20.1	v/v	-1
575	4.54	polyethylene glycol 3350	2.68	w/v	-1
575	4.54	sodium acetate-acetic acid	0.1	M	4.5
576	5.5	2-propanol	20.1	v/v	-1
576	5.5	lithium sulfate	0.2	M	-1
576	5.5	polyethylene glycol 1500	6.7	w/v	-1
576	5.5	sodium acetate-acetic acid	0.1	M	5.5
577	6.14	imidazole	0.1	M	6.5
577	6.14	polyethylene glycol 8000	10.05	w/v	-1
577	6.14	2-propanol	26.8	v/v	-1
578	7.42	triammonium citrate-citric acid	0.2	M	7.5
578	7.42	2-propanol	13.4	v/v	-1
578	7.42	polyethylene glycol 3350	10.05	w/v	-1
579	8.04	tris chloride	0.1	M	8.5
579	8.04	polyethylene glycol 3350	20.1	w/v	-1
579	8.04	2-propanol	20.1	v/v	-1
580	4.18	sodium acetate-acetic acid	0.1	M	4.5
580	4.18	polyethylene glycol 8000	13.4	w/v	-1
580	4.18	polyethylene glycol 400	26.8	v/v	-1
581	5.03	sodium acetate-acetic acid	0.1	M	5.5
581	5.03	polyethylene glycol 400	26.8	v/v	-1
581	5.03	polyethylene glycol 3350	3.35	w/v	-1
582	6.68	sodium dihydrogen-dipotassium hydrogen phosphate	0.15	M	6.5
582	6.68	polyethylene glycol 1000	10.05	w/v	-1
582	6.68	polyethylene glycol 400	13.4	v/v	-1
583	7.1	sodium HEPES	0.1	M	7.5
583	7.1	polyethylene glycol 400	26.8	v/v	-1
583	7.1	polyethylene glycol 8000	5.36	w/v	-1
584	8.11	magnesium chloride	0.1	M	-1
584	8.11	tris chloride	0.1	M	8.5
584	8.11	polyethylene glycol 3350	13.4	w/v	-1
584	8.11	polyethylene glycol 400	16.75	v/v	-1
585	4.86	magnesium sulfate	0.2	M	-1
585	4.86	2-methyl-2,4-pentanediol	2.01	v/v	-1
585	4.86	polyethylene glycol 1500	20.1	w/v	-1
585	4.86	sodium acetate-acetic acid	0.1	M	5.5
586	6.16	calcium chloride	0.1	M	-1
586	6.16	imidazole	0.1	M	6.5
586	6.16	2-propanol	6.7	v/v	-1
586	6.16	polyethylene glycol 1500	20.1	w/v	-1
587	7	sodium HEPES	0.1	M	7.5
587	7	polyethylene glycol 400	13.4	v/v	-1
587	7	polyethylene glycol 1500	20.1	w/v	-1
588	8	tris chloride	0.1	M	8.5
588	8	polyethylene glycol 1500	30.1	w/v	-1
588	8	2-methyl-2,4-pentanediol	5.36	v/v	-1
589	4.96	triammonium citrate-citric acid	0.2	M	4.5
589	4.96	2-propanol	10.05	v/v	-1
589	4.96	polyethylene glycol 3350	16.75	w/v	-1
590	5.28	sodium acetate-acetic acid	0.1	M	5.5
590	5.28	polyethylene glycol 3350	16.75	w/v	-1
590	5.28	polyethylene glycol 400	3.35	v/v	-1
591	6.29	imidazole	0.1	M	6.5
591	6.29	2-methyl-2,4-pentanediol	10.05	v/v	-1
591	6.29	polyethylene glycol 3350	16.75	w/v	-1
591	6.29	lithium sulfate	0.2	M	-1
592	7.26	calcium chloride	0.1	M	-1
592	7.26	2-propanol	2.68	v/v	-1
592	7.26	polyethylene glycol 3350	16.75	w/v	-1
592	7.26	sodium HEPES	0.1	M	7.5
593	5.22	polyethylene glycol 8000	13.4	w/v	-1
593	5.22	sodium chloride	0.5	M	-1
593	5.22	sodium acetate-acetic acid	0.1	M	5.5
593	5.22	polyethylene glycol 400	6.7	v/v	-1
594	5.94	imidazole	0.1	M	6.5
594	5.94	2-methyl-2,4-pentanediol	2.01	v/v	-1
594	5.94	polyethylene glycol 8000	13.4	w/v	-1
595	7.26	ammonium sulfate	0.2	M	-1
595	7.26	sodium HEPES	0.1	M	7.5
595	7.26	polyethylene glycol 8000	13.4	w/v	-1
595	7.26	2-propanol	6.7	v/v	-1
596	8.07	magnesium chloride	0.1	M	-1
596	8.07	tris chloride	0.1	M	8.5
596	8.07	polyethylene glycol 8000	13.4	w/v	-1
596	8.07	polyethylene glycol 400	13.4	v/v	-1
597	5.31	calcium chloride	0.1	M	-1
597	5.31	sodium acetate-acetic acid	0.1	M	4.5
597	5.31	sodium formate	1.407	M	-1
597	5.31	polyethylene glycol 3350	16.75	w/v	-1
598	4.5	ammonium sulfate	0.5025	M	-1
598	4.5	sodium acetate-acetic acid	0.1	M	4.5
598	4.5	2-propanol	3.35	v/v	-1
598	4.5	polyethylene glycol 3350	5.025	w/v	-1
599	5.66	triammonium citrate-citric acid	0.67	M	5.5
599	5.66	polyethylene glycol 4000	0.67	w/v	-1
600	5.22	sodium chloride	1.675	M	-1
600	5.22	sodium acetate-acetic acid	0.1	M	5.5
600	5.22	2-methyl-2,4-pentanediol	1.005	v/v	-1
600	5.22	polyethylene glycol 1500	8.04	w/v	-1
601	6.02	magnesium chloride	0.1	M	-1
601	6.02	imidazole	0.1	M	6.5
601	6.02	sodium chloride	1.34	M	-1
601	6.02	polyethylene glycol 3350	13.4	w/v	-1
602	6.45	imidazole	0.1	M	6.5
602	6.45	sodium formate	2.01	M	-1
602	6.45	polyethylene glycol 8000	2.68	w/v	-1
603	7.77	sodium dihydrogen-dipotassium hydrogen phosphate	0.67	M	7.5
603	7.77	polyethylene glycol 4000	0.34	w/v	-1
604	7.79	sodium dihydrogen-dipotassium hydrogen phosphate	0.335	M	7.5
604	7.79	polyethylene glycol 3350	7.82	w/v	-1
605	7.32	triammonium citrate-citric acid	0.335	M	8.1
605	7.32	polyethylene glycol 8000	1.34	w/v	-1
606	8.26	tris chloride	0.1	M	8.5
606	8.26	sodium chloride	1.34	M	-1
606	8.26	polyethylene glycol 4000	3.35	w/v	-1
607	7.73	triammonium citrate-citric acid	0.335	M	8.1
607	7.73	polyethylene glycol 8000	10.05	w/v	-1
608	5.53	sodium acetate-acetic acid	0.1	M	5.5
608	5.53	polyethylene glycol 400	0.66	v/v	-1
608	5.53	ammonium sulfate	0.66	M	-1
609	6.41	magnesium sulfate	0.05	M	-1
609	6.41	glycerol	3.3	v/v	-1
609	6.41	imidazole	0.1	M	6.5
609	6.41	ammonium sulfate	0.66	M	-1
610	7.42	sodium HEPES	0.1	M	7.5
610	7.42	2-methyl-2,4-pentanediol	0.33	v/v	-1
610	7.42	ammonium sulfate	0.66	M	-1
611	7.97	magnesium sulfate	0.05	M	-1
611	7.97	polyethylene glycol 400	1.65	v/v	-1
611	7.97	tris chloride	0.1	M	8.5
611	7.97	ammonium sulfate	0.66	M	-1
612	5.47	magnesium chloride	0.1	M	-1
612	5.47	sodium chloride	1.287	M	-1
612	5.47	polyethylene glycol 400	0.66	v/v	-1
612	5.47	sodium acetate-acetic acid	0.1	M	5.5
613	6.36	calcium chloride	0.1	M	-1
613	6.36	imidazole	0.1	M	6.5
613	6.36	sodium chloride	0.99	M	-1
613	6.36	2-methyl-2,4-pentanediol	1.65	v/v	-1
614	7.56	sodium HEPES	0.1	M	7.5
614	7.56	2-propanol	1.65	v/v	-1
614	7.56	sodium chloride	1.32	M	-1
615	6.25	sodium dihydrogen-dipotassium hydrogen phosphate	0.825	M	5.5
615	6.25	2-propanol	1.65	v/v	-1
616	6.64	sodium dihydrogen-dipotassium hydrogen phosphate	0.66	M	6.5
616	6.64	polyethylene glycol 400	0.66	v/v	-1
617	7.76	sodium dihydrogen-dipotassium hydrogen phosphate	0.825	M	7.5
617	7.76	glycerol	6.6	v/v	-1
618	7.98	sodium dihydrogen-dipotassium hydrogen phosphate	0.33	M	8.5
618	7.98	2-methyl-2,4-pentanediol	2.64	v/v	-1
619	4.75	triammonium citrate-citric acid	0.66	M	4.5
619	4.75	2-methyl-2,4-pentanediol	0.33	v/v	-1
620	6.46	triammonium citrate-citric acid	0.66	M	6.5
620	6.46	2-propanol	1.65	v/v	-1
621	7.52	triammonium citrate-citric acid	0.66	M	7.5
621	7.52	polyethylene glycol 400	1.65	v/v	-1
622	4.5	magnesium sulfate	0.1	M	-1
622	4.5	lithium sulfate	0.66	M	-1
622	4.5	2-propanol	1.65	v/v	-1
622	4.5	sodium acetate-acetic acid	0.1	M	4.5
623	5.06	magnesium sulfate	0.1	M	-1
623	5.06	polyethylene glycol 400	1.65	v/v	-1
623	5.06	sodium acetate-acetic acid	0.1	M	5.5
623	5.06	lithium sulfate	0.66	M	-1
624	6.45	imidazole	0.085	M	6.5
624	6.45	2-methyl-2,4-pentanediol	2.24	v/v	-1
624	6.45	lithium sulfate	0.561	M	-1
625	8.33	tris chloride	0.1	M	8.5
625	8.33	lithium sulfate	0.66	M	-1
625	8.33	polyethylene glycol 400	0.66	v/v	-1
626	4.54	magnesium sulfate	0.095	M	-1
626	4.54	lithium sulfate	0.314	M	-1
626	4.54	2-methyl-2,4-pentanediol	4.7	v/v	-1
626	4.54	sodium acetate-acetic acid	0.095	M	4.5
627	5.81	triammonium citrate-citric acid	0.223	M	5.5
627	5.81	2-methyl-2,4-pentanediol	7.425	v/v	-1
628	6.38	imidazole	0.1	M	6.5
628	6.38	ammonium sulfate	0.495	M	-1
628	6.38	2-propanol	3.96	v/v	-1
629	6.32	calcium chloride	0.1	M	-1
629	6.32	sodium chloride	0.429	M	-1
629	6.32	2-propanol	9.9	v/v	-1
629	6.32	imidazole	0.1	M	6.5
630	7.55	sodium HEPES	0.1	M	7.5
630	7.55	sodium chloride	1.32	M	-1
630	7.55	polyethylene glycol 400	3.3	v/v	-1
631	7.81	sodium dihydrogen-dipotassium hydrogen phosphate	0.165	M	7.5
631	7.81	polyethylene glycol 400	6.6	v/v	-1
632	7.77	triammonium citrate-citric acid	0.33	M	8.1
632	7.77	2-propanol	4.95	v/v	-1
633	8.26	2-propanol	4.95	v/v	-1
633	8.26	tris chloride	0.1	M	8.5
633	8.26	polyethylene glycol 3350	0.825	w/v	-1
633	8.26	sodium formate	0.66	M	-1
634	4.46	sodium acetate-acetic acid	0.1	M	4.5
634	4.46	polyethylene glycol 1500	8.25	w/v	-1
634	4.46	2-methyl-2,4-pentanediol	9.9	v/v	-1
635	5.47	calcium chloride	0.1	M	-1
635	5.47	polyethylene glycol 8000	4.95	w/v	-1
635	5.47	2-methyl-2,4-pentanediol	9.9	v/v	-1
635	5.47	sodium acetate-acetic acid	0.1	M	5.5
636	6.27	ammonium sulfate	0.2	M	-1
636	6.27	imidazole	0.1	M	6.5
636	6.27	polyethylene glycol 3350	3.3	w/v	-1
636	6.27	2-methyl-2,4-pentanediol	9.9	v/v	-1
637	7.27	sodium HEPES	0.1	M	7.5
637	7.27	polyethylene glycol 1500	1.32	w/v	-1
637	7.27	2-methyl-2,4-pentanediol	9.9	v/v	-1
638	8.19	2-methyl-2,4-pentanediol	9.9	v/v	-1
638	8.19	sodium chloride	0.5	M	-1
638	8.19	polyethylene glycol 8000	2.64	w/v	-1
638	8.19	tris chloride	0.1	M	8.5
639	4.36	calcium chloride	0.1	M	-1
639	4.36	2-propanol	9.9	v/v	-1
639	4.36	sodium acetate-acetic acid	0.1	M	4.5
639	4.36	polyethylene glycol 3350	1.32	w/v	-1
640	5.53	lithium sulfate	0.2	M	-1
640	5.53	polyethylene glycol 1500	3.3	w/v	-1
640	5.53	sodium acetate-acetic acid	0.1	M	5.5
640	5.53	2-propanol	9.9	v/v	-1
641	6.3	imidazole	0.1	M	6.5
641	6.3	2-propanol	13.2	v/v	-1
641	6.3	polyethylene glycol 8000	4.95	w/v	-1
642	7.47	triammonium citrate-citric acid	0.2	M	7.5
642	7.47	2-propanol	6.6	v/v	-1
642	7.47	polyethylene glycol 3350	4.95	w/v	-1
643	8.07	polyethylene glycol 3350	9.9	w/v	-1
643	8.07	2-propanol	9.9	v/v	-1
643	8.07	tris chloride	0.1	M	8.5
644	4.21	polyethylene glycol 400	13.2	v/v	-1
644	4.21	sodium acetate-acetic acid	0.1	M	4.5
644	4.21	polyethylene glycol 8000	6.6	w/v	-1
645	5.09	polyethylene glycol 400	13.2	v/v	-1
645	5.09	polyethylene glycol 3350	1.65	w/v	-1
645	5.09	sodium acetate-acetic acid	0.1	M	5.5
646	6.73	sodium dihydrogen-dipotassium hydrogen phosphate	0.15	M	6.5
646	6.73	polyethylene glycol 1000	4.95	w/v	-1
646	6.73	polyethylene glycol 400	6.6	v/v	-1
647	7.26	sodium HEPES	0.1	M	7.5
647	7.26	polyethylene glycol 400	13.2	v/v	-1
647	7.26	polyethylene glycol 8000	2.64	w/v	-1
648	8.11	magnesium chloride	0.1	M	-1
648	8.11	polyethylene glycol 400	8.25	v/v	-1
648	8.11	polyethylene glycol 3350	6.6	w/v	-1
648	8.11	tris chloride	0.1	M	8.5
649	4.93	sodium acetate-acetic acid	0.1	M	5.5
649	4.93	magnesium sulfate	0.2	M	-1
649	4.93	2-methyl-2,4-pentanediol	0.99	v/v	-1
649	4.93	polyethylene glycol 1500	9.9	w/v	-1
650	6.2	polyethylene glycol 1500	9.9	w/v	-1
650	6.2	calcium chloride	0.1	M	-1
650	6.2	2-propanol	3.3	v/v	-1
650	6.2	imidazole	0.1	M	6.5
651	7.19	polyethylene glycol 400	6.6	v/v	-1
651	7.19	polyethylene glycol 1500	9.9	w/v	-1
651	7.19	sodium HEPES	0.1	M	7.5
652	8.07	tris chloride	0.1	M	8.5
652	8.07	polyethylene glycol 1500	9.9	w/v	-1
652	8.07	2-methyl-2,4-pentanediol	2.64	v/v	-1
653	4.93	triammonium citrate-citric acid	0.2	M	4.5
653	4.93	2-propanol	4.95	v/v	-1
653	4.93	polyethylene glycol 3350	8.25	w/v	-1
654	5.22	sodium acetate-acetic acid	0.1	M	5.5
654	5.22	polyethylene glycol 3350	8.25	w/v	-1
654	5.22	polyethylene glycol 400	1.65	v/v	-1
655	6.27	lithium sulfate	0.2	M	-1
655	6.27	imidazole	0.1	M	6.5
655	6.27	2-methyl-2,4-pentanediol	4.95	v/v	-1
655	6.27	polyethylene glycol 3350	8.25	w/v	-1
656	7.31	calcium chloride	0.1	M	-1
656	7.31	2-propanol	1.32	v/v	-1
656	7.31	polyethylene glycol 3350	8.25	w/v	-1
656	7.31	sodium HEPES	0.1	M	7.5
657	5.31	polyethylene glycol 8000	6.6	w/v	-1
657	5.31	sodium acetate-acetic acid	0.1	M	5.5
657	5.31	sodium chloride	0.5	M	-1
657	5.31	polyethylene glycol 400	3.3	v/v	-1
658	6.05	polyethylene glycol 8000	6.6	w/v	-1
658	6.05	imidazole	0.1	M	6.5
658	6.05	2-methyl-2,4-pentanediol	0.99	v/v	-1
659	7.31	ammonium sulfate	0.2	M	-1
659	7.31	polyethylene glycol 8000	6.6	w/v	-1
659	7.31	2-propanol	3.3	v/v	-1
659	7.31	sodium HEPES	0.1	M	7.5
660	8.15	tris chloride	0.1	M	8.5
660	8.15	polyethylene glycol 8000	6.6	w/v	-1
660	8.15	polyethylene glycol 400	6.6	v/v	-1
660	8.15	magnesium chloride	0.1	M	-1
661	5.09	sodium formate	0.693	M	-1
661	5.09	polyethylene glycol 3350	8.25	w/v	-1
661	5.09	sodium acetate-acetic acid	0.1	M	4.5
661	5.09	calcium chloride	0.1	M	-1
662	4.54	ammonium sulfate	0.2475	M	-1
662	4.54	sodium acetate-acetic acid	0.1	M	4.5
662	4.54	2-propanol	1.65	v/v	-1
662	4.54	polyethylene glycol 3350	2.48	w/v	-1
663	5.75	triammonium citrate-citric acid	0.33	M	5.5
663	5.75	polyethylene glycol 4000	0.33	w/v	-1
664	5.41	sodium chloride	0.825	M	-1
664	5.41	polyethylene glycol 1500	3.96	w/v	-1
664	5.41	2-methyl-2,4-pentanediol	0.495	v/v	-1
664	5.41	sodium acetate-acetic acid	0.1	M	5.5
665	6.14	imidazole	0.1	M	6.5
665	6.14	sodium chloride	0.66	M	-1
665	6.14	polyethylene glycol 3350	6.6	w/v	-1
665	6.14	magnesium chloride	0.1	M	-1
666	6.38	sodium formate	0.99	M	-1
666	6.38	imidazole	0.1	M	6.5
666	6.38	polyethylene glycol 8000	1.32	w/v	-1
667	7.79	polyethylene glycol 4000	0.17	w/v	-1
667	7.79	sodium dihydrogen-dipotassium hydrogen phosphate	0.33	M	7.5
668	7.79	polyethylene glycol 3350	3.85	w/v	-1
668	7.79	sodium dihydrogen-dipotassium hydrogen phosphate	0.165	M	7.5
669	7.69	triammonium citrate-citric acid	0.165	M	8.1
669	7.69	polyethylene glycol 8000	0.66	w/v	-1
670	8.26	tris chloride	0.1	M	8.5
670	8.26	polyethylene glycol 4000	1.65	w/v	-1
670	8.26	sodium chloride	0.66	M	-1
671	6.71	triammonium citrate-citric acid	0.165	M	8.1
671	6.71	polyethylene glycol 8000	4.95	w/v	-1
672	4.32	succinate-phosphate-glycine	10	v/v	4
672	4.32	polyethylene glycol 1500	25	w/v	-1
673	5.65	succinate-phosphate-glycine	10	v/v	5
673	5.65	polyethylene glycol 1500	25	w/v	-1
674	6.2	succinate-phosphate-glycine	10	v/v	6
674	6.2	polyethylene glycol 1500	25	w/v	-1
675	7.48	succinate-phosphate-glycine	10	v/v	7
675	7.48	polyethylene glycol 1500	25	w/v	-1
676	8.14	succinate-phosphate-glycine	10	v/v	8
676	8.14	polyethylene glycol 1500	25	w/v	-1
677	8.48	succinate-phosphate-glycine	10	v/v	9
677	8.48	polyethylene glycol 1500	25	w/v	-1
678	4.73	sodium chloride	0.2	M	-1
678	4.73	polyethylene glycol 6000	20	w/v	-1
678	4.73	sodium acetate-acetic acid	100	mM	5
679	4.78	ammonium chloride	0.2	M	-1
679	4.78	polyethylene glycol 6000	20	w/v	-1
679	4.78	sodium acetate-acetic acid	100	mM	5
680	4.71	lithium chloride	0.2	M	-1
680	4.71	polyethylene glycol 6000	20	w/v	-1
680	4.71	sodium acetate-acetic acid	100	mM	5
681	4.71	magnesium chloride	0.2	M	-1
681	4.71	polyethylene glycol 6000	20	w/v	-1
681	4.71	sodium acetate-acetic acid	100	mM	5
682	4.72	polyethylene glycol 6000	20	w/v	-1
682	4.72	calcium chloride	0.2	M	-1
682	4.72	sodium acetate-acetic acid	100	mM	5
683	4.75	polyethylene glycol 6000	20	w/v	-1
683	4.75	sodium acetate-acetic acid	100	mM	5
683	4.75	zinc chloride	0.01	M	-1
684	4.75	polyethylene glycol 1500	25	w/v	-1
684	4.75	malonate-imidazole-borate	10	v/v	4
685	5.69	malonate-imidazole-borate	10	v/v	5
685	5.69	polyethylene glycol 1500	25	w/v	-1
686	6.23	malonate-imidazole-borate	10	v/v	6
686	6.23	polyethylene glycol 1500	25	w/v	-1
687	6.88	malonate-imidazole-borate	10	v/v	7
687	6.88	polyethylene glycol 1500	25	w/v	-1
688	7.84	polyethylene glycol 1500	25	w/v	-1
688	7.84	malonate-imidazole-borate	10	v/v	8
689	8.31	malonate-imidazole-borate	10	v/v	9
689	8.31	polyethylene glycol 1500	25	w/v	-1
690	5.95	sodium chloride	0.2	M	-1
690	5.95	polyethylene glycol 6000	20	w/v	-1
690	5.95	sodium MES	0.1	M	6
691	5.96	sodium MES	0.1	M	6
691	5.96	ammonium chloride	0.2	M	-1
691	5.96	polyethylene glycol 6000	20	w/v	-1
692	5.96	sodium MES	0.1	M	6
692	5.96	lithium chloride	0.2	M	-1
692	5.96	polyethylene glycol 6000	20	w/v	-1
693	5.96	magnesium chloride	0.2	M	-1
693	5.96	sodium MES	0.1	M	6
693	5.96	polyethylene glycol 6000	20	w/v	-1
694	5.94	polyethylene glycol 6000	20	w/v	-1
694	5.94	calcium chloride	0.2	M	-1
694	5.94	sodium MES	0.1	M	6
695	5.94	sodium MES	0.1	M	6
695	5.94	zinc chloride	0.01	M	-1
695	5.94	polyethylene glycol 6000	20	w/v	-1
696	4.42	polyethylene glycol 1500	25	w/v	-1
696	4.42	propionate-cacodylate-bis tris propane	10	v/v	4
697	5.34	propionate-cacodylate-bis tris propane	10	v/v	5
697	5.34	polyethylene glycol 1500	25	w/v	-1
698	6.03	propionate-cacodylate-bis tris propane	10	v/v	6
698	6.03	polyethylene glycol 1500	25	w/v	-1
699	6.38	propionate-cacodylate-bis tris propane	10	v/v	7
699	6.38	polyethylene glycol 1500	25	w/v	-1
700	7.69	polyethylene glycol 1500	25	w/v	-1
700	7.69	propionate-cacodylate-bis tris propane	10	v/v	8
701	8.19	propionate-cacodylate-bis tris propane	10	v/v	9
701	8.19	polyethylene glycol 1500	25	w/v	-1
702	6.64	sodium HEPES	0.1	M	7
702	6.64	sodium chloride	0.2	M	-1
702	6.64	polyethylene glycol 6000	20	w/v	-1
703	6.53	ammonium chloride	0.2	M	-1
703	6.53	sodium HEPES	0.1	M	7
703	6.53	polyethylene glycol 6000	20	w/v	-1
704	6.57	polyethylene glycol 6000	20	w/v	-1
704	6.57	sodium HEPES	0.1	M	7
704	6.57	lithium chloride	0.2	M	-1
705	6.59	magnesium chloride	0.2	M	-1
705	6.59	sodium HEPES	0.1	M	7
705	6.59	polyethylene glycol 6000	20	w/v	-1
706	6.58	polyethylene glycol 6000	20	w/v	-1
706	6.58	calcium chloride	0.2	M	-1
706	6.58	sodium HEPES	0.1	M	7
707	6.61	sodium HEPES	0.1	M	7
707	6.61	zinc chloride	0.01	M	-1
707	6.61	polyethylene glycol 6000	20	w/v	-1
708	4.49	DL-malate-MES-tris	10	v/v	4
708	4.49	polyethylene glycol 1500	25	w/v	-1
709	5.46	polyethylene glycol 1500	25	w/v	-1
709	5.46	DL-malate-MES-tris	10	v/v	5
710	6.04	DL-malate-MES-tris	10	v/v	6
710	6.04	polyethylene glycol 1500	25	w/v	-1
711	6.76	DL-malate-MES-tris	10	v/v	7
711	6.76	polyethylene glycol 1500	25	w/v	-1
712	7.85	polyethylene glycol 1500	25	w/v	-1
712	7.85	DL-malate-MES-tris	10	v/v	8
713	8.22	polyethylene glycol 1500	25	w/v	-1
713	8.22	DL-malate-MES-tris	10	v/v	9
714	7.94	sodium chloride	0.2	M	-1
714	7.94	polyethylene glycol 6000	20	w/v	-1
714	7.94	tris chloride	0.1	M	8
715	7.88	ammonium chloride	0.2	M	-1
715	7.88	polyethylene glycol 6000	20	w/v	-1
715	7.88	tris chloride	0.1	M	8
716	7.95	lithium chloride	0.2	M	-1
716	7.95	polyethylene glycol 6000	20	w/v	-1
716	7.95	tris chloride	0.1	M	8
717	7.96	magnesium chloride	0.2	M	-1
717	7.96	polyethylene glycol 6000	20	w/v	-1
717	7.96	tris chloride	0.1	M	8
718	7.96	polyethylene glycol 6000	20	w/v	-1
718	7.96	calcium chloride	0.2	M	-1
718	7.96	tris chloride	0.1	M	8
719	7.39	zinc chloride	0.01	M	-1
719	7.39	polyethylene glycol 6000	20	w/v	-1
719	7.39	tris chloride	0.1	M	8
720	6.35	polyethylene glycol 3350	20	w/v	-1
720	6.35	sodium fluoride	0.2	M	-1
721	6.28	polyethylene glycol 3350	20	w/v	-1
721	6.28	sodium bromide	0.2	M	-1
722	6.33	polyethylene glycol 3350	20	w/v	-1
722	6.33	sodium iodide	0.2	M	-1
723	6.27	polyethylene glycol 3350	20	w/v	-1
723	6.27	potassium thiocyanate	0.2	M	-1
724	6.31	sodium nitrate	0.2	M	-1
724	6.31	polyethylene glycol 3350	20	w/v	-1
725	6.55	polyethylene glycol 3350	20	w/v	-1
725	6.55	sodium formate	0.2	M	-1
726	7.21	polyethylene glycol 3350	20	w/v	-1
726	7.21	sodium acetate	0.2	M	-1
727	6.34	polyethylene glycol 3350	20	w/v	-1
727	6.34	sodium sulfate	0.2	M	-1
728	6.58	polyethylene glycol 3350	20	w/v	-1
728	6.58	potassium sodium tartrate	0.2	M	-1
729	6.73	polyethylene glycol 3350	20	w/v	-1
729	6.73	disodium hydrogen-potassium dihydrogen phosphate	0.025	M	-1
730	8.01	polyethylene glycol 3350	20	w/v	-1
730	8.01	trisodium citrate	0.2	M	-1
731	7.9	polyethylene glycol 3350	20	w/v	-1
731	7.9	sodium malonate	0.2	M	-1
732	6.09	sodium fluoride	0.2	M	-1
732	6.09	bis-tris propane chloride	0.1	M	6.5
732	6.09	polyethylene glycol 3350	20	w/v	-1
733	6.05	polyethylene glycol 3350	20	w/v	-1
733	6.05	bis-tris propane chloride	0.1	M	6.5
733	6.05	sodium bromide	0.2	M	-1
734	6.07	sodium iodide	0.2	M	-1
734	6.07	bis-tris propane chloride	0.1	M	6.5
734	6.07	polyethylene glycol 3350	20	w/v	-1
735	6.07	bis-tris propane chloride	0.1	M	6.5
735	6.07	polyethylene glycol 3350	20	w/v	-1
735	6.07	potassium thiocyanate	0.2	M	-1
736	6.08	polyethylene glycol 3350	20	w/v	-1
736	6.08	bis-tris propane chloride	0.1	M	6.5
736	6.08	sodium nitrate	0.2	M	-1
737	6.1	polyethylene glycol 3350	20	w/v	-1
737	6.1	bis-tris propane chloride	0.1	M	6.5
737	6.1	sodium formate	0.2	M	-1
738	6.12	sodium acetate	0.2	M	-1
738	6.12	polyethylene glycol 3350	20	w/v	-1
738	6.12	bis-tris propane chloride	0.1	M	6.5
739	6.17	bis-tris propane chloride	0.1	M	6.5
739	6.17	polyethylene glycol 3350	20	w/v	-1
739	6.17	sodium sulfate	0.2	M	-1
740	6.16	polyethylene glycol 3350	20	w/v	-1
740	6.16	bis-tris propane chloride	0.1	M	6.5
740	6.16	potassium sodium tartrate	0.2	M	-1
741	6.16	polyethylene glycol 3350	20	w/v	-1
741	6.16	bis-tris propane chloride	0.1	M	6.5
741	6.16	disodium hydrogen-potassium dihydrogen phosphate	0.025	M	-1
742	6.81	polyethylene glycol 3350	20	w/v	-1
742	6.81	bis-tris propane chloride	0.1	M	6.5
742	6.81	trisodium citrate	0.2	M	-1
743	6.43	sodium malonate	0.2	M	-1
743	6.43	bis-tris propane chloride	0.1	M	6.5
743	6.43	polyethylene glycol 3350	20	w/v	-1
744	7.3	polyethylene glycol 3350	20	w/v	-1
744	7.3	bis-tris propane chloride	0.1	M	7.5
744	7.3	sodium fluoride	0.2	M	-1
745	7.24	polyethylene glycol 3350	20	w/v	-1
745	7.24	bis-tris propane chloride	0.1	M	7.5
745	7.24	sodium bromide	0.2	M	-1
746	7.27	bis-tris propane chloride	0.1	M	7.5
746	7.27	polyethylene glycol 3350	20	w/v	-1
746	7.27	sodium iodide	0.2	M	-1
747	7.25	polyethylene glycol 3350	20	w/v	-1
747	7.25	bis-tris propane chloride	0.1	M	7.5
747	7.25	potassium thiocyanate	0.2	M	-1
748	7.3	bis-tris propane chloride	0.1	M	7.5
748	7.3	polyethylene glycol 3350	20	w/v	-1
748	7.3	sodium nitrate	0.2	M	-1
749	7.34	polyethylene glycol 3350	20	w/v	-1
749	7.34	bis-tris propane chloride	0.1	M	7.5
749	7.34	sodium formate	0.2	M	-1
750	7.23	polyethylene glycol 3350	20	w/v	-1
750	7.23	bis-tris propane chloride	0.1	M	7.5
750	7.23	sodium acetate	0.2	M	-1
751	7.6	bis-tris propane chloride	0.1	M	7.5
751	7.6	polyethylene glycol 3350	20	w/v	-1
751	7.6	sodium sulfate	0.2	M	-1
752	7.53	polyethylene glycol 3350	20	w/v	-1
752	7.53	bis-tris propane chloride	0.1	M	7.5
752	7.53	potassium sodium tartrate	0.2	M	-1
753	7.02	disodium hydrogen-potassium dihydrogen phosphate	0.025	M	-1
753	7.02	polyethylene glycol 3350	20	w/v	-1
753	7.02	bis-tris propane chloride	0.1	M	7.5
754	7.73	polyethylene glycol 3350	20	w/v	-1
754	7.73	trisodium citrate	0.2	M	-1
754	7.73	bis-tris propane chloride	0.1	M	7.5
755	7.64	sodium malonate	0.2	M	-1
755	7.64	bis-tris propane chloride	0.1	M	7.5
755	7.64	polyethylene glycol 3350	20	w/v	-1
756	8.02	sodium fluoride	0.2	M	-1
756	8.02	polyethylene glycol 3350	20	w/v	-1
756	8.02	bis-tris propane chloride	0.1	M	8.5
757	8.03	polyethylene glycol 3350	20	w/v	-1
757	8.03	sodium bromide	0.2	M	-1
757	8.03	bis-tris propane chloride	0.1	M	8.5
758	8.03	polyethylene glycol 3350	20	w/v	-1
758	8.03	sodium iodide	0.2	M	-1
758	8.03	bis-tris propane chloride	0.1	M	8.5
759	8.02	bis-tris propane chloride	0.1	M	8.5
759	8.02	polyethylene glycol 3350	20	w/v	-1
[truncated: 117,868 more rows]
